# Supplementary material for: Xanthomonas immunity proteins protect against the cis-toxic effects of their cognate T4SS effectors
Source: EMBO Rep. 2024 Feb 8;25(3):27. doi: 10.1038/s44319-024-00060-6 (PMC10933484; doi:10.1038/s44319-024-00060-6)
Supplement: Supplementary file 2 — Dataset EV1 [file 44319_2024_60_MOESM2_ESM.xlsx]

## Sheet: Dataset EV1
>WP_011051709.1(XAC2610)/1-267
MLTRELARAVAGVIYLICVVSITACSPSNAPSAEADGEKSPAKNQASKKPEYELQKDLKMPSTANAKLNEQG
EISADIGGIAVSVHAQSCTEDSPGIMLCNRSPVVEVTFPGAKPIALEPEALYVDSNSTFYHGPLDDTYKKNR
HSIILTDINGDGHEDVVVWSGKEGNYGGPSYSVYLFDAAQKTLVFNQSLSDITVMANGLFSVKGNMLTSTSG
DGCCIHVFDTYELKNNEAVLIERLTEDTNDPANPKKKIERLQDGEMKEVSN
>WP_230597550.1/1-267
MLTRELARAVVGVIYLICVVSITACSPSNAPSAEADGAISPAKNQASKKPEYELQKDLKMPSTANAKLNEQG
EISADIDGIAVSVHAQSCTEDSPGIMLCNRSPVVEVAFPGTKSIALEPEALYVDSNSTFYHGPLDENYKKNR
HSIILTDINGDGHEDVVLWSGKEGNYGGPSYSVYIFDPVQQRLVFNQSLSDITVMANGLFSVKGNLLTSTSG
DGCCIHVFDTYELKKNEPVLTERVTEDTNDPANPKKKIERLQNGEMKEVAN
>WP_223866256.1/1-267
MVERTLARAVVGALYLACVISITACSPGNTPSAEADGAKLSAEDQAGKKPESSPQKDLKMPSTVNAKLNDQG
EINADINGIAISIKAQRCSEDSPGIMLCNRSPVVEVTFPGAKPIALEPEALYVDSNSTFYHGPLDDTYKKNR
HSIILTDINGDGHEDVVVWSGKEGNYGGPSYSVYLFDAAQKTLVFNQSLSDITVMANGLFSVKGNMLTSTSG
DGCCIHVFDTYELKNNEAVLIERLTEDTNDPANPKKKIERLQDGEMKEVSN
>WP_253254172.1/1-267
MVERTLARAVVGALYLACVISITACSPGNTPSAEADGAKLSAQDQTGKKPESSPQKDLKMQSTVNAKLNDRG
EISADINGIAVSIKAQGCSEDSPGIMLCNRSPVVEVTFPGAKPIALEPEALYLDSNSTFYHGPLDDTYKKNR
HSIILTDINGDGHEDVVVWSGKEGNYGGPSYSVYLFDAAQKTLVFNESLSDITVMANGLFSVKGNMLTSTSG
DGCCIHVFDTYELKNNEAVLIERLTEDTNDPANPKKKIERLQDGEMKEVSN
>WP_256857096.1/1-266
MLTRALARAVVGAIYLMCVVSITACSPNTAPSA-AGGAKLSAEDQAGKKSESSPQKDLKMPSTVNAKLNDQG
EINADINGIVISIKAQRCSEDSPGIMLCNRSPVVEVTFPGAKPIALEPEALYVDSNSTFYHGPLDDTYKKNR
HSIILTDINGDGHEDVVVWSGKEGNYGGPSYSVYLFDAAQKTLVFNQSLSDITVMANGLFSVKGNMLTSTSG
DECCIHVFDTYELKNNEAVLIERLTEDTNDPANPKKKIERLQDGEMKEVSN
>WP_228599796.1/1-267
MVERTLARAVVGALYLACVISITACSPGNTPSAEAGGAKLSAEDQTGKKPESSPQKDLKMPSTVNAKLNDQG
EINADINGIAISIKAQRCSEDSPGIMLCNRSPVVEVTFPGAKPIALEPEALYVDSNSTFYHGPLDDTYKKNR
HSIILTDINGDGHEDVVVWSGKEGNYGGPSYSVYLFDAAQKTLVFNQSLSDITVMANGLFSVKGSMLTSTSG
DGCCIHVFDTYELKNNEVVLIERLTEDTNDPANPKKKMERLQGGEMKEVSN
>WP_243849895.1/1-267
MMERASARAVVGALYLACIVSITACSPSNAPSAEAGGAKLSAEDQTGKKPESSPQKDLKMPSTVNAKLNDQG
EINADINGIAISIKAQRCSEDSPGIMLCNRSPVVEVTFPGAKPIALEPEALYVDSNSTFYHGPLDDTYKKNR
HSIILTDINSDGHEDVVVWSGKEGNYGGPSYSVYLFDAAQKSLVFNQSLSDITVMANGLFSLKGNVLASTSG
DGCCIHIFDTYELKNNEAVLIERLTEDTNDPANPKKKIERLQDGEMKEVSN
>WP_241239625.1/1-267
MVKRTLARAVVGALYLAYVISITACSPGNNPSAEADGAKLFAEDQAGKKPESSPQKDLKMPSTVNAKLNDQG
EINADINGIAISIKAQRCSEDSPGIMLCNRSPVVEVTFPGAKPTALEPEALYVDSNSTFYHGPLDDTYKKNR
HSIILTDINGDGHEDVVVWSGKEGNYGGPSYSVYLFDATQKTLVFNQSLSDITVMANGLFSVKGNMLTSTSG
DGCCIHVFDTYELKNNEVVLIERLTEDTNDPANPKKKIKRLQDGEMKEVSN
>WP_253657849.1/6-272
MVERTLARAVVGALYLACVISITACGPGNTPSAEADGAKLSDRDQTGKKPESSPQKDLKMPSTVNAKLNDQG
EINADISGIAVSIKAQGCSEDSPGIMLCNRSPVVEVTFPGAKPIALEPEALYVDSNSTFYHGPLDDTYKKNR
HSIILTDINGDGHEDVVVWSGKEGNYGGPSYSVYLFDAAQKSLVFNQSLSDITVMANGLFSLKGNVLASTSG
DGCCIHIFDTYELKNNEAVLIERLTEDTNDPANPKKKIERLQDGEMKEVSN
>WP_243849272.1/1-267
MVERTLARAVLGALYLACVISITACGPGNTPSAEADGAKLSDRDQTGKKPESSTQKDLKMPSTVNAKLNDQG
EINADISGIAVSIKAQGCSEDSPGIMLCNRSPVVEVTFPGAKPIALEPEALYVDSNSTFYHGPLDDTYKKNR
HSVILTDINGDGHEDVVVWSGKEGNYGGPSYSVYLFDAAQKSLVFNQSLSDITVMANGLFSLKGNVLASTSG
DGCCIHIFDTYELKDNEAVLIERLTEDTNDPANPKKKIERLQDGEMKEVSN
>WP_260813914.1/1-267
MLERALARIVVGAIYLICVASITACSPRNAPSVEAEGAELTTEDQASKKPESSPQKDLKMPSTVNAKLSDQG
EINADINGIAVSIKAQRCSEDSPGIMLCNRSPVVEVTFPGAKPIALEPEALYVDSNSTFYHGPLDDTYKKNR
HSIILTDINGDGHEDVVVWSGKEGNYGGPSYSVYLFDAAQKRFVFSQSLSDITVMANGLFSVKGNVLTSTSG
DGCCIHIFDTYELKNSEAVLIERLTEDTNDPANPKKKIERLQDGEMKEVSN
>WP_260817545.1/1-267
MMGRALARVVVGALYLACVISIAACSPGNTPSAEADGVKLSAEDQTSKKPESSPQKDLKMPSTVNAKLSDQG
EINADINGIAISIKAQRCSEDSPGIMLCNRSPVVEVTFPGAKPIALEPEALYVDSNSTFYHGPLDDTYKKNR
HSIILTDINGDGHEDVVVWSGKEGNYGGPSYSVYLFDAAQKRLVFSQSLSDITVMANGLFSVKGNVLTSTSG
DGCCIHIFDTYELKNSEAVLIERLTEDTNDPANPKKKIERLQDGEMKEVSN
>WP_228944992.1/1-267
MVARTLARAVVGALYLACIISITACSPGNSPSAEADGAKLSAQDQTGKKPEPSPQKDLKMPIAVNSKLNDQG
EVNADISGIAISIKSQGCSEDSPGIMLCNRSPVVEVTFPGARPIALEPEALYVDSNSTFYHGPLDDTYKKNR
HSIILTDINGDGYEDVVVWSGKEGNYGGPSYSVYLFDAAQKTLVFNQSLSDITVMANGLFSVKGNMLTSTSG
DGCCIHVFDIYELKNNEAVLIERLTEDTNDPANPKKKIERLQDGEMKEVSN
>WP_243850153.1/1-267
MMGRALARVVVRALYLACVASITACSAGNAPSAEADGAKLSAQDQTGKKPESSPQKDLKMPSTVNAKLNDQG
EINADISGIAVSIKAQGCSEDSPGIMLCNRSPVVEVTFPGAKPIALEPEALYVDSNSTFYHGPLDDTYKKNR
HSIILADINGDGYEDVVVWSGKEGNYGGPSYSVYLFDAAQKSLVFNQSLSDITVMANGLFSVKGNMLTSTSG
DGCCIHVFDTYELKNNEVVLIERLTEDTNDPANPKKKIERLQGGEMKEVSN
>WP_243391021.1/1-267
MVERTLARAVVGALYLACAISITACSPGNTPSAEADGAKLSAQDQTGKKPESSPQKDLKMPSAVNAKLNDQG
EVNADIGGIAISIKSQGCSEDSPGIMLCNRSPVVEVTFPGAKPIALEPDALYVDSNSTFYHGPLDDNYKKNR
HSIILADINGDGHEDVVVWSGKEGNYGGPSYSVYLFDAAKKHLIFNQSLSDITVMANGLFSVKGNVLTSTSG
DGCCIHVFDTYELKNNEAVLIERLTEDTNDPANPKKKLERLQDGEMKEVSN
>WP_260214468.1/1-267
MVERTLARAVVGALYLACVISITACSPGNTPSAEADGAKLSDRDQTGKKPESSPQKDLKMPSTVNAKLDDQG
EINTDISGIAVSIKAQSCSEDSPGIMLCNRSPVVEVTFPGAKPIALEPEALYVDSNSTFYHGPLDDTYKKNR
HSIILADINGDGYEDVVVWSGKEGNYGGPSYSVYLFDAAQKSLVFNQSLSDITVMANGLFSVKGNVLTSTSG
NGCCIHVFDTYELKNNEVVLIERLTEDTNDPANPKKKIERLQGGEMKEVSN
>WP_258079136.1/1-267
MMGRSPVITVAGALYLACIISITACSPGNTSSAEAGGAKLSAEDQTGKKPESSPQKDLKMPSAVNAKLNDQG
EINADINGIAISIKAQRCSEDSPGIMLCNRSPVVEVTFPGAKPIALEPEALYVDSNSTFYHGPLDDTYKKNR
HSIILTDINGDGHEDVVVWSGKEGNYGGPSYSVYLFDAAQKSLVFNQSLSDITVMANGLFSLKGNVLASTSG
DGCCIHIFDTYELKNNEAVLIERLTEDTNDPANPKKKIERLQDGEMKEVSN
>WP_228329414.1/1-267
MVERALARTIVGAMYLACVISITACSPGNTPSAEADEAKLSAQDQTGKKLESSPQKELKMPSAVNAKLNDQG
EINADISGIAISIKSQGCSEDGPGIMLCNRSPVVEVIFPGAKPIALEPEALYVDSNSTFYHGPLDDTYKKNR
HSIILTDINGDGHEDVVVWSGKEGNYGGPSYSIYLFDAAQKRLVFNQALSDITVMANGLFSVKGNMLTSTSG
DGCCIHVFDTYELKNNEVVLIERLTEDTNDPVNPKKKIERLQDGEMKEVSN
>WP_236097233.1/1-267
MMERSPVIMVVGALYLACLISVAGCSPNTAPSAQADGAKLSAKDQTGKNPESSSQKDLKMPSTVNAKLNDQG
EINADISGIAISIKAQGCSEDSPGIILCNRSPVVEVVFPGTKSIVLEPEALYVDSNSTFYHGPLDDTYKKNR
HSIILTDINGDGHEDVVVWSGKEGNYGGPSYSVYLFDAAQKTLVFNQSLSDITVMANGLFSVKGNMLTSTSG
DGCCIHVFDTYELKNNEAVLIERLTEDTNDPANPKKKIERLQDGEMKEVSN
>WP_258077073.1/1-258
---------MAGALYLACVISITACSPGNTPSAEADGAKLSAEDQAGKKPESSPQKYLKMPSTVNAKLNDQG
EINADINGIAISIKAQRCSENSPGIMLCNRSPVVEVTFPGAKPIALEPEALYVDSNSTFYHGPLDDTYKKNR
HSIILTDINGDGHEDVVVWSGKEGNYGGPSYSVYLFDAAQKSLVFNQSLSDITVMANGLFSLKVNVLASTSG
DGCCIHIFDTYELKNNEAVLIERLTEDTNDPANPKKKIERLQDGEMKEVSN
>WP_244812118.1/1-258
---------MAGALYLACIISITACSPGNTSSAEAGGAKLSAEDQTGKKPESSPQKDLKMPSAVNAKLNDQG
EINADINGIAISIKAQRCSEDSPGIMLCNRSPVVEVTFPGAKPIALEPEALYVDSNSTFYHGPLDDTYKKNR
HSIILADINGDGYEDVVVWSGKEGNYGGPSYSVYLFDAAQKSLVFNQSLSDITVMANGLFSVKGNMLTSTSG
DGCCIHVFDTYELKNNEVVLIERLTEDTNDPANPKKKIERLQGGEMKEVSN
>WP_240475937.1/1-258
---------MAGALYLACIISITACSPGNTSSAEADGAKLSAEDQTGKKPESSPQKDLKMPSIVNAKLNDQG
EINADINGIAISIKAQRCSEDSPGIMLCNRSPVVEVTFPRAKPIALEPEALYVDSNSTFYHGPLDDTYKKNR
HSIILTDINGDGHEDVVVWSGKEGNYGGPSYSVYLFDAVQKSLVFNQSLSDITVMANGLFSLKGNVLVSTSG
DGCCIHIFDTYELKNNEAVLIERLTEDTNDPANPKKKIERLQDGEMKEVSS
>WP_257998642.1/1-257
----------MGALYLACVISITACGPGNTPSAEADGAKLSDRDQTGKKPESSPQKDLKMPSTVSAKLNDQG
EINADISGIAVSIKAQGCSEDSPGIMLCNRSPVVEVTFPGAKPIALEPEALYVDSNSTFYHGPLDDTYKKNR
HSIILADINGDGYEDVVVWSGKEGNYGGPSYSVYLFDAAQKSLVFNQSLSDITVMANGLFSVKGNMLTSTSG
DGCCIHVFDTYELKNNEVVLIERLTEDTNDPANPKKKIERLQGGEMKEVPN
>WP_228963006.1/1-267
MVERTLARAVVAALYLACVISITACSPGNTPSAEADGAKLSAQDQNGKKPESSPQKDLKMPSAVNAKLNDQG
EVNADIGGIAISIKSQGCSEDSPGIMLCNRSPVVEVTFPGAKQIALEPEALYVDSDSTFYHGPLDDTYKKNR
HSIILTDINGDGHEDLVLWSGKEGNYGGPSYSVYLFDATQERLVFNQSLSDITVMANGLFSVKGSLLTSSSG
DGCCIHVFDTYEIKKNEPVLIERVTEDTNDPANPKKKIERLKNGEMKEVAN
>WP_228739126.1/1-267
MVGSAPVRVMMGALYLACIVSITACNPNNAPSADADGAKLPLEDQVEKKRESSSQKDMKMPSNVNAKLSDQG
EISADISGIAVSVKAQGCNEDSPGIMLCNRSPVVEVEFPGTKSIALEPEALYVDSNSTFYHGPLDETYRKNR
HSVILTDINGDGHEDVVVWSGKEGNYGGPSYSVYLFDAAQKRFVFNQSLSDITVMANGLFSVKGNVLTSTSG
DGCCIHVLDTYELKNNEAVLIERLTEDTNDPANPRKKIERLQDGEMKEVSN
>WP_234341904.1/6-272
MLERALARTVLGALYLACFVSIAACSPSNTPSAEADGAKLRTEDKVGKKPEPASQKDLKMPSTVNAKLNGQG
EISVNISGITVSIKAQGCSEDSPGVVLCNRSPVVEVSFPGAKSIALEPDALYVDSNSTFYHGPLDENYKKNR
HSIILTDINGDGHEDVVVWSGKEGNYGGPSYSVYLFDAAKKHLIFNQSLSDITVMANGLFSVKGNVLTSTSG
DGCCIHVFDTYELKNNEAVLIERLTEDTNDPANPKKKIERPQDGEMKEVSK
>WP_228995504.1/1-263
MVKRILVRGFVGALYLACVISITACSPGNTPSAEADGEKLSAQDQTGKKPESSPQKDLKMPSAVNAKLNDQG
ELNADISGIAISINSQGCGEDSPWIMLCNRSPVVEVTFPGATPIALEPEALYVDSNSTFYHGPLDDTYKKNR
YSIILTDINGDGYEDVVVWSGKEGNYGGPSYSVYLFDAAQKTLVFNQSLSDITVMANGLFSVKGNVLTSTSG
DGCCIHVFDIYELKNNEAVLIERLTEDTNDPANPKKKIERIQGSEMK----
>WP_228443689.1/1-267
MIGRLLAKAVVGVLYLACVVLIAACTPGNAPSAEAEGTKLPVENKVGKKPEFLPQKELKMPLIVNAKFNDQG
EISANINGIDVSIRTQGCNEDSPGIMLCNRSPVVEVTFPAAKPIALEPEALYVDSNSTFYHGPLDDTYKKNR
HSVILTDINGDGHEDVVVWSGKEGNYGGPSYSVYLFDAVQNRLVFNQSLSDITVMANGLFSVKGNLLTSTSG
DGCCVHVFDTYELRKNEAVLIERVTEDANDPANPKKRIERLQNGEMKEVTK
>WP_248279366.1/1-267
MVERTLVRAVVAALYLACVISITACSPGNTPSAEADGAKLSAQDQTGKKPESSPQKDLKMPSAVSAKLNDQG
EVNADIGGIAISIKSQGCSEDSPGIMLCNRSPVVEVTFPGAKQIALEPEALYVDSDSTFYHGPLDDTYKKNR
HSIILTDINGDGHEDLVLWSGKEGNYGGPSYSVYLFDATQERLVFNQSLSDITIMANGLFSVKGSLLTSSSG
DGCCIHVFDTYEIKKNEPVLIERVTEDTNDPANPKKKIEWLKNGEMKEVAN
>WP_239684983.1/1-248
-------------------MSITACSPGNAPSAEADGVKFPGEGQASTRPESSPQKDLKMPSTVNAKLNDQG
EISADISGIAISIKAQGCSEDSPGIMLCNRSPVVEVTFPGAKSIALEPEALYVDSNSTFYRGPLDDTYKKNR
HSIILTDINGDGHEDVVVWSGKEGNYGGPSYSVYLFDAAQQRLVFNRWLSDITVMANGLFSVKGNVLTSTSG
DGCCIHVFDTYELKNNEAVLIERLTEDTNDPASPKKKIERLQDGEMKEVSN
>WP_228734659.1/1-267
MVGSAPVRVMMGALYLACIVSITACNPNNAPSADADGAKLSLEDQVGKKRESSSQKDMEMPSNVNAKLSDQG
EISADISGIAVSVKAQGCNEDSPGIMLCNRSPVVEVEFPGTKSIALEPEALYVDSNSTFYHGPLDETYKKNR
HSVILTDINGDGHEDVVVWSGKEGNYGGPSYSVYLFDAAQKRFVFNQSLSDITVMANGLFSVKGNVLTSTSG
DGCCIHVLDTYELKNNEAVLIERLTEDTNDPANPKKKIERLQNGEMKEVAN
>WP_230429973.1/16-282
MIGFAPVRVIRGSLQLACVVLIAACSAGNAPSPGFDGAKLKIEDQASKKTESLSQKDLKMPSSVNAKLNDQG
EISVDISGITVSIKAQSCSEDSPGIMLCNRSPVVEVTFPGAKPIALEPEALYVDSNSTFYRGPLDDTYKKNR
HSIILADINGDGHEDVVVWSGKEGNYGGPSYSVYLFDAAQKRLVFNQSLSDMTVMANGLFSVKGNMLTSTSG
DGCCIHVFDTYELKNNEVLLVERLTEDTNDPANPKKKIERLQDGEMKEVSN
>WP_232350904.1/1-267
MMERSPVIMVVGALYLACLISVAGCSPNTAPSAQADGAKLSAKDQTGKNPESSSQKDLKMPSTVNAKLNDQG
EINADISGIAISIKAQGCSEDSPGIILCNRSPVVEVVFPGTKSIVLEPEALYVDSNSTFYHGPLDETYKKNR
HSIILTDINGDGHEDVVVWSGKEGNYGGPSYSVYLFDAAQKRLVFNQSLSDITVMANGLFSVKGNVLTSTSG
DGCCIHIFDTYEIKKNEPVLVERLTEDTNDPANPKKKIERLQNGEMKEVAN
>WP_239692141.1/1-267
MLERVLTRAVVGVLYLACVVSITACSPSTAPSAKADGEKTPTEDQVGKKPESTPQKELKMPSTVNATLNSQG
EISVDIDGISVSIKALGCNEDIPDIMLCNRSPVVEVGFPGVKPIALEPESLYLDSNSTFYHGPLDETYKKNR
HSIILADINGDGYEDLVLWSGKEGNYGGPSYSVYLFDAAQQRLVFNQSLSDITVMANGLFSVKGNLLTSTSG
DGCCIHVFDTYELKKNEPVLIERVTEDTNDHANPKKKIERLQNGEMKEVAN
>WP_228878367.1/1-266
-MERALARAAVGALYLACVVSITACSPSNAPSAEADGERLLTEDQVGKRFESSPQKDLIMPSTVNAKFNGQG
EISADISGIAVSIRTQGCNEDSPGVMLCNRSPLVDVAFPGVKAISLEPEALYVDSNSTFYHGPLDDTYKKNR
HSVILADINGDGHEDVVVWSGKEGNYGGPSYSVYLFDAVQNRLVFNQSLSDITVMANGLFSVKGNLLTSTSG
DGCCIHVFDTYELRKNEAVLIERVTEDANDPANPKKRIERLQNGEMKEVTK
>WP_228860924.1/1-253
----------MGALYLACVISITACSPGNTPSAEADGEKLSAQDQTGKKPESSPQKDLKMPSAVNAKLNDQG
ELNADISGIAISINSQGCGEDSPWIMLCNRSPVVEVTFPGATPIALEPEALYVDSNSTFYHGPLDDTYKKNR
YSIILTDINGDGYEDVVVWSGKEGNYGGPSYSVYLFDAAQKTLVFNQSLSDITVMANGLFSVKGNVLTSTSG
DGCCIHVFDIYELKNNEAVLIERLTEDTNDPANPKKKIERIQGSEMK----
>WP_229019261.1/15-281
MVGPVPVRIMMGALYLACIVSMTACHPNNGPSAEADKVRSPAEDQAGKEPGSPPEKDLKMPSTVNAKLNSQG
EISADVSGIAVSIKAQGCSEDSPGVVLCNRSPVVEVSFPGAKSIALEPEALYVDSNSTFYHGPLDENYKKNR
PSIILTDIDGDGHEDVVVWSGKEGNYGGPSYSVYLFDAAKKHLIFNQSLSDITVMANGLFSVKGNVLTSTSG
DGCCIHVFDTYELKNNEAVLIERLTEDTNDPANPKKKIERLQDGEMKEVSK
>WP_233397372.1/1-261
MLERALARALVGALYLGCVVSITACSPSNAPSAETDG------AEVGKKPESSPQKDLKMPSTVNATLNGQG
EIRADISGIAVSIKAQGCNEDSPGIMLCNRSPVVEVAFPGVRAISVEPEALYVDSNSTFYHGPLDDTYKKNR
HSIILADINGDGHEDVVVWSGKEGGYGGPSYSVYLFDSAQRRLVFNQSLSDITVMANGLFSVKGNLLTSTSG
DGCCIHVFDTYELRKNEAVLIERVAEDTNDPANPKKRIERLQNGEMKEVTK
>WP_228441988.1/6-273
MLERALARAVVGALYLACAFSITACSPSNAPSAEADGARLPTEDQVGKKPESSPQKELKMPSAVNAKFNGQG
EISADISGIAVSIRTQGCNEDSPGVMLCNRSPLVDVAFPGVKAISLEPEALYVDSNSTFYHGPLDNTYKKNR
HSVILTDINGDGHEDVVVWSGKEGNYGGPSYSVYLFDAVQNRFVFNQSLSDITVMANGLFSVKGSLLTSTSG
DGCCIHVFDTYELRKNEAVLIERVTEDANDPANPKKRIERLQNGEMNEVTK
>WP_258072113.1/1-258
----------MNSTFLACVISIAACSASNAPPEDADGAKLSAEDQAGKKPESSPQKDLKMPSTVNAKLNDQG
EISADINGIAISIKAQGCSEDSPGIMLCNRSPAVEVTFPGAKSIALEPEALYVDSNSTFYHGPLDDTYKKNR
HSIILTDINGDGHEDVVVWSGKEGNYGGPSYSVYLFDVAQKRPVFNQSLSDITVMANGLFSVKGNVLTSTSG
DGCCIHVFDAYEIENNEAVLIERLTEDTNDPASPRKKIERLQDGEMKEVSN
>WP_249261030.1/1-267
MMERSPVTTVVGALYLACVISVAGCSPNIAPSAQADGAKLSAKDQTGKNPGSSPQKDLKMPSAVNAKLNDQG
EINADISGIAISIKAQGCSEDSPGIILCNRSPVVEVTFPGAKPIALEPEALYVDSNSTFYHGPLDETYKMNR
HSIILTDINGDGYEDVVVWSGKEGDYGGPSYSVYIFDPAQKSFVFNQSLSDITVMANGLFSVKGNLLTSTSG
DGCCIHVFDTYELKNNEAVLIERVTEDTNDPDNPKKKIEHLQNGEMKEVAN
>WP_228325165.1/6-272
MSERALTRAVVGALYLACLVSVAACSPSNAPSVNAGESQSPAEDQAGKKTESLLEKDLKVPSTVNATLNSQG
EINVEIGGISVSVKTRGCSEDSPGIMLCNRSPVVEVAFPEIKSIALEPESLYLDSNSTFYHGPLDDTYKKNR
HSIILADINGDGHEDLVLWSGKEGNYGGPSYSVYLFDAAQQRLVFNQSLSDITVMANGLFSVEGNLLTSTSG
DGCCIHVFDTYELNKNEPVLIERVTADTNDPANPKKKIERLQDGEMKEVSN
>WP_243391195.1/6-272
MSERALTRAVVGTLYLACLVSVAACSPSNAPSVNAGESQSPAEGQAGKKTESLLEKDLKVPSTVNATFNGQG
EINVEIGGISVSVKTQGCSEDGPGIMLCNRSPVVEVAFPEIKSIALEPESLYLDSNSTFYHGPLDETYKKNR
HSIILADINGDGHEDLVLWSGKEGNYGGPSYSVYLFDAAQQRLVFNQSLSDITVMANGLFSVEGNLLTSTSG
DGCCIHVFDTYELNKNEPVLIERVTEDTNDPANPKKKIERLQDGEMKEVSN
>WP_234349340.1/1-267
MMEHSPVITVVGALYLACVISVAGCSPNTAPSAQADGAKLSAKDQTGKNPESSFQNDLKMLSTVNAKLNDQG
EISADISGIAVLIKAQGCNEDGPGIMLCNRSPVVEVAFPGTKSIALEPEALYVDSNSTFYHGPLDENYKKNR
HSIILTDINGDGHEDVLLWSGKEGNYGGPSYSVYIFDPVQQRLVFNQSLSDITVMANGLFSVKGNLLTSTSG
DGCCIHVFDTYELKKNEPVLTERITEDTNDPANPKRKIERLQNGEMKEVAN
>WP_234407779.1/1-267
MMERAPVRTVVGSLYLACVVSITACSPSNAPSAKADGAKLPPEDQVGKKPESLPQKDLKMPSTVNAKLNDQG
EISADISGIAVSIKAEGCNERSPGILLCNKSVIVEVTFPGGKPIAVEPEALYLDSNATLYHGPLDDSYKKNG
HSIILTDINSDGHEDLVIWSGKEGNYGGSSYSVYLYDSTRQRLVFNQSLSDMTVMANGLFSVKGNMLTSSSG
DGCCIHVFDTYEFKNDEAVLVERVTEDTNDPANPKEVTERLQNGEMKEVAN
>WP_241238146.1/1-230
-------------------------------------MKLSAEDQTSKKPESSPQKDLKMPSTVNAKLSDQG
EINADINGIAISIKAQRCSEDSPGIMLCNRSPVVEVTFPGAKPIALEPEALYVDSNSTFYHGPLDDTYKKNR
HSIILTDINGDGHEDVVVWSGKEGNYGGPSYSVYLFDAAQKSLVFNQSLSDITVMANGLFSVKGNVLTSTSG
DGCCIHIFDTYELKNNEAVLMERLTEDTNDPANPKKKIERLQGGEMKEVSN
>WP_238155937.1/1-257
----------MSSIFFICVISLVACSPGHAPSGGTDSVEAPAENLVEKKPVAAMQKDLKMPSAVNAKLNSQG
EINVKISDIAISINAQGCTEDSPGIMLCNRSPVVEVAFPGVKSISLEPEALYLDSNSTFYHGPLDDTYKKNR
HSIILADINGDGHEDVVVWSGKEGSYGGPSYSVYLFDSVHRRLVFNQSLSDITVMANGLFSMKGNVLTSTSG
DGCCIHVFDTYELNNNEAVLIERLTEDTSDPANPKKKIERLQDGEMNEVSN
>WP_260305966.1/5-268
---RASLETLVISTFFTCVISLVACSPGHTPSAGTDSAKALAENQVENKPVFALQKDLKMPSTVNAKLNSQG
EMSVNISDITVSIKAQGCNEDSPGIMLCNRSPVVEVAFPGVESIALEPEALYVDSNSTFYHGPLDDSYKKNR
HSIVLTDINGDGHEDVVVWSGKEGNYGGPSYSVYLFDTAQKRLVFNPSLSDITVMANGLFSVKGNLLTSTSG
DGCCIHVFDTYELRKNEAVLIERVTEDTNDPATPKKRIERLQNGEMKEVTK
>WP_231103929.1/1-230
-------------------------------------MKFPGEGQASTRPESSPQKDLKMPSTVNAKLNDQG
EISADISGIAISIKAQGCSEDSPGIMLCNRSPVVEVTFPGAKSIALEPEALYVDSNSTFYRGPLDDTYKKNR
HSIILTDINGDGHEDVVVWSGKEGNYGGPSYSVYLFDAAQQRLVFNRWLSDITVMANGLFSVKGNVLTSTSG
DGCCIHVFDTYELKNNEAVLIERLTEDTNDPASPKKKIERLQDGEMKEVSN
>WP_260304437.1/2-266
PGLAVLFKVLMISTLLGCLFSIAACNPVVTSSAGADSAKSNGEGE--KKPSLSHQKDLKMPSTVNAKLNGQG
EISVNISGIAVSIRAQGCSEDSPGVVLCNRSPVVEVSFPGAQSIALEPEALYVDSNSTFYHGPLDENYKKNR
HSIILTDINGDGYEDVVVWSGKEGNYGGPSYSVYFFDAAKKHLIFNQSLSDITVMANGLFSVKGNVLTSTSG
DGCCIHVFDTYELKNNEAVLIERLTEDTNDPANPKKKIERLQDGEMKEVSK
>WP_239687054.1/14-280
MLERALAKIVVVATYLACVVSITSCSPSSAPSAEADKVELAAEYQTNKKPELPSQKDLKMPSTANAKLNDQG
EMSADISGIAVLVKAQGCHEDGPGIMLCNRSPAVEVTFPEIKSLLLEPEALYFDSNSTFYHGLLDETYKKNR
HSIILADINGDGHEDVVVWSGKEGNYGGPSYSVYLFDAAQQRLVFNQSLSDITVMANGLFSVKGNMLTSTSG
DGCCIHVVDTYELKNNEAVLLERVTEDTNDPAKPKKRTERLQNGEMREVAN
>WP_223842536.1/2-266
SGSSVSFKVLIISTLLGCLFSIAACNPVVTSSAGADPAKSKGEGE--NKPASPLQKDLKMPSAVNAKLNGQG
EISVTISGIAVSIKAQGCNEDSPGIVLCNRSPVVKVSFPGIEPIALEPEALYVDSNSTFYHGPLDDNYKKNR
HSIILTDINGDGHEDVVVWSGKEGNYGGPSYSVYLFDAAKKHLVFNQSLSDITVMANGLFSVKGNVLTSTSG
DGCCIHVFDTYEIKNNEAVLIERLTEDANDPANPKKKLERLRDGEMKEVSN
>WP_249048250.1/1-267
MMQRALARAVVGALYLACVVFIAACTPGNAPSAEAERAKLPAKNQVGKKPESSPQKELKMPSTVNAKLNDQG
EIDVKISGIAVSIKAQGCSERSSGIFLCNNSVIVEVTFKDGKPIAVEPEALYLDSNATLYHGPLDDSYKKNG
HSIILTDINSDGHEDLVIWSGKEGNYGGSSYSVYLYNSARQRLVFNQSLSDITVMANGLFSVKGNTLTSSSG
DGCCIHVFDTYEFKNDEAVLVERVTEDTNDPANPKQVTERLQNGEMKEAAN
>WP_047130690.1/1-208
-----------------------------------------------------------MPSTVNAKLNDQG
EINADINGIAISIKAQRCSEDSPGIMLCNRSPVVEVTFPGAKPIALEPEALYVDSNSTFYHGPLDDTYKKNR
HSIILTDINGDGHEDVVVWSGKEGNYGGPSYSVYLFDAAQKILVFNQSLSDITVMANGLFSVKGNMLTSTSG
DGCCIHVFDTYELKNNEAVLIERLTEDTNDPANPKKKIERLQDGEMKEVSN
>WP_230433467.1/2-268
AGLRILLKISEGSTFLGCMLLIAACNPGNTSNTGVDSVKSSGEGDVKESSFSAHQKDLKMPATVNAKLNDQG
EVSANISGIGVSIKVQGCNEDSPGIMLCNRSPAVEVSFPGAKSIALEPEVLYLDSNSTFYHGPLDDSYKKNR
HSVILTDINGDGHEDLVLWSGKEGNYGGPSYSVYLFDAAQQRLVFNQSLSDITVMANGLFSVEGNLLTSTSG
DGCCIHVFDTYELNKNEPVLIERVTEDTNDPANPKKKIERLQDGEMKEVSN
>WP_261978958.1/9-275
AGLRILLKISEGSTFLGCMLLIAACNPGNTSNTGVDSVKSSGEGDVKESSFSAHQKDLKMPATVNAKLNDQG
EVSANISGIGVSIKVQGCNEDSPGIMLCNRSPAVEVSFPGAKSIALEPEVLYLDSNSTFYHGPLDDSYKKNR
HSVILTDINGDGHEDLVLWSGKEGNYGGPSYSVYLFDAAQQRLVFNQSLSDITVMANGLFSVEGNLLTSTSG
DGCCIHVFDTYELNKNEPVLIERITEDTNDPANPKKKIERLQDGEMKEVSN
>WP_227479319.1/2-266
SGLAVLFKFLIISTLLGCLFSIAACNPVVTSSAGADSTKSKGEGE--KKPASSLQKDLKMPSAVNAKLNGQG
EISVNISGITVSIKAQGCSEDGPGVVLCNRSPVVEVSFPGAKSIALEPEALYVDSNSTFYHGPLDENYKKNR
HSIILTDINSDGHEDVVLWSGKEGNYGGPSYSVYIFDPVQQGLVFNQSLSDITVMANGLFSVKGNLLTSTSG
DGCCIQVFDTYELKKNEPVLTERVTEDTNDPANPKKKIERLQNGEMKEVAN
>WP_238135512.1/2-259
INLRALEKI---ALFLMCVISITACAPVNAPPVGSESEK------AADKTEPVPQKDLKMPSIINVKLNGQG
EISASIGGIAVTIKAQACNEDSPGIMLCNRSPVVEVTFQGVKSIAVEPEALYLDSNATLYHGPLDESYKGNR
HSIILTDVNDDGHEDLLMWSGKEGNYGGPSYSVYLFDAVKQRLVFNQSLSDITVMANGLFSVKGNALMSTSG
DGCCIHVVDTYELKKNEAVLVERITEDTNDPANPKTRTERLQNGEMKEVAN
>WP_229011909.1/2-262
SELCVLAKITMRLLYVACFFFFVACSAANAPPKESESEKAVS------KTEPVPQKDLKMPSTVNAKLDEKG
GISANISGISVSIKAQGCNEDSPGIFFCNRSPVVEVTFSGGKSIVVEPEALYLDGNATLYHGPLDESYKKNR
HSIILTDINGDGHEDLIVWSGKEGNYGGPSYSVYLFNAAEQRLIFNQSLSDITVMANGLFSAKGNVLTSTSG
DGCCIHVFDTYEVKNNEAVLVERVTEDTDDPANPKKKIERLQNGEMKEVAN
>WP_228333700.1/1-266
MAGFASARDLLRPLYLFCIFFVAACSPGNAPSGDAGAPKISA-DQFEKATAPASQGDSEMPATVNAALNDKG
EVRASISGINVSIKAQGCTEDGSGIMLCSRSPVVEVTFPGGKPIAVEPESLYIDSNSTLYHGPLNDMYKKNR
HSIILADVDGDGHEDLVIWSGKEGNYGGPSYSVYLFDAAQQLLVFNQSLSDITVMANGLFSVKGNMLTSTSG
DGCCIHVVDTYELKNNEAVLVERVTEDTNDPAKPKKRTERLQNGEMREVVN
>WP_228313991.1/1-266
MAGFASARDLLRPLYLFCIFFVAACSPGNAPSGDAGAPKISA-DQFEKATAPASQGDSEMPATVNATLNDKG
EVRASISGINVSIKAQGCTEDGSGIMLCSRSPVVEVTFPGRKPIAVEPESLYIDSNSTLYHGPLNDMYKKNR
HSIILADVDGDGHEDLVIWSGKEGNYGGPSYSVYLFDAAQQLLVFNQSLSDITVMANGLFSVKGNLLTSTSG
DGCCIHVFDTYELKNNKAVLIERVTEDTNNPAKPKKTIERLQNGELRGVDN
>WP_249027690.1/2-267
TGLRALKFPQMVLVSFISTLLVGACTPSNVPSVEGE-VKLSGKIGVEKKGGHGLREDLKMPSSVNEKLNGQG
EMDATIAGIAVSIKAQDCSEDSPGVMLCNRSPVVSITFPGGKAIALEPEALYLDSNSTLYHGPLDETYKKNR
HSIILTDLNGDGHEDLVVWTGKEGNYGGPSYSIYLFDPGQQRLVFNQSLSDITVMANGLFSVKGDVLTSTSG
DGCCTHVFDRYEIKNNEAVLVERVTEDTNDPANPKKRTERLDGGEMKEVVN
>WP_076036029.1/1-208
-----------------------------------------------------------MPSTVNATLNGQG
EIRADISGIAVSIKAQSCNEDSPGIMLCNRSPVVEVAFPGVRAISVEPEALYVDSNSTFYHGPLDDTYKKNR
HSIILADINGDGHEDVVVWSGKEGGYGGPSYSVYLFDSAQRRLVFNQSLSDITVMANGLFSVKGNLLTSTSG
DGCCIHVFDTYELRKDEAVLIERVTEDTNDPANPKKRIERLQNGEMKEVTK
>WP_238135509.1/1-262
MSNLSVVRIRLIYLYILCVISLAACTPASAPPTKAESLRAAAKTE------SSPKRDFKISSTVNANLNGQG
EVSANISGIAVLIKAAGCTERSPGIALCNRSVIVEVTFPGGNPIKVEPEAIYLDSNATLYHGPLDNSYKKNG
HSIILTDINGDGHEDLVVWSGKEGNYGGSSYSVYLFDAAQQRLVFNQSLSDITVMANGLFSVKGKILKSTSG
DGCCFHVFDTYELNKDEAVLVERVTEDANNPADTKKKTERLQNGEMKEVVN
>WP_225306876.1/1-264
MCKLIKFVAQTIPIFF--LLLA-ACSPAAVPDTDVKEKNATAADQAGVTHESVSRKDLKMPSTVSAKLNDKG
EIRTKISDITLVIKAQGCNEDSPGIMLCNRSLVVEVTFPGGKSIAVEPEALYLDGNSTLYHGPLDERYKKNR
HSIILTDINGDGHEDLIVWSGKEGNYGGPSYSVYLFNATEQRLIFNQSLSDITVMANGLFSVKGNVLTSASG
DGCCLHVFDTYEFRKDEVVLVERVTEDTNDPANPKKKTERLQNGEMKEVAR
>WP_232095523.1/3-269
HIDMCKLIKFVAQTIPIFFLLLAACSPAAVPDTDVKEKNATAADQAGVTHESVSRKDLKMPSTVSAKLNDKG
EIRTKISDITLVIKAQGCNEDSPGIMLCNRSLVVEVTFPGGKSIAVEPEALYLDGNSTLYHGPLDERYKKNR
HSIILTDINGDGHEDLIVWSGKEGNYGGPSYSVYLFNATEQRLIFNQSLSDITVMANGLFSVKGNVLTSASG
DGCCLHVFDTYEFRKDEVVLVERVTEDTNDPANPKKKTERLQNGEMKEVAR
>WP_233548920.1/2-268
ICLIGNVKYLFFPIVGACFLLISACKLDSATSIKAGATEASAQDQVQRSSGSLLQKDLKMPVAINSNLNDQG
VLKEKINEIALLIKAQNCTEDSPGIMLCNRSPIVELTFLGGAPITVEPEALYLDSNATLYNGPLDESYKKNR
HSIILTDINGDGHEDLVVWSGKEGNYGGPSFSVYLFDIAKQRLVFNQSLSDITVMANGLFSVKGNVLTSTSG
DGCCIHVVDTYELNNNEAVLIERVTEDTNDPAKPKKRTERLQNGEMREVVN
>WP_258166442.1/1-247
--------------------MLAACSPAAVPDTDVKEKNATAADQAGVTHESVSRKDLKMPSTVSAKLNDKG
EIRTKISDITLVIKAQGCNEDSPGIMLCNRSLVVEVTFPGGKSIAVEPEALYLDGNSTLYHGPLDERYKKNR
HSIILTDINGDGHEDLIVWSGKEGNYGGPSYSVYLFNATEQRLIFNQSLSDITVMANGLFSVKGNVLTSASG
DGCCLHVFDTYEFRKDEVVLVERVTEDTNDPANPKKKTERLQNGEMKEVAR
>WP_228740622.1/28-232
MMERSPVITVVGALYLACVISVAGCSPNTAPSAEADGAKLSAQDQTGKKPESSPQKDLKMPSTVNAKLNDQG
EIKADISGIAISIKAQGCSEDSPGIILCNRSPVVEVTFPGAKPIALEPEALYVDSNSTFYYGPLDETYKKNR
HSIILADINGDGYEDVVVWSGKEGSYGSPSYSVYLFDAAQKRLVFNQSLSDITVMANGLFS-----------
---------------------------------------------------
>WP_147455615.1/1-260
---MKPAYSHLVLVVM--AIAIYGCKPLESPVNDMEKSEPVIEQQTPKSSNVAASTPL----SVNGALSESG
KVTLTAGDVSLELSASGCREETDTIQYCAGPVRLMLTKGGGSSQQIDLPSLYFDNQASVYRGVIDETYKLRG
HSLILSDVNADGHQDLLVWSGKEGAYGGPSYDVYVFDPADGKFVHDQDFSDLTVGYNGLFFVEKDGIRAVSS
EGCCLHVTDTYEIRRGKPVLVKRVTEDDGGDGQAMKKVERLVNGEMKEVQE
>WP_221672889.1/1-209
----------------MPISVS-------------------------------------------AQLSAAG
TLQAEAGDLSLSLTAPACIEQSDTLSLCNRGVELSLSRRD-GSLTLKPDALYLDSVKTVYRGPLDERF-PQG
VSLVLADVDGDGHDDLLLWTGKEGAHGAASYDVFLYDAARRSFEFDQEFSDIGIGSNGLFAVRDGRLVSTST
DGCCLHVIETYAIEGGRPKLVERVTQDSTGQDKVKVRTEKLVDGEMKEVLH
>WP_132331529.1/1-228
------MTPSVAAPAATS-------------------PRASAKPDSSRS-------------SANAAPDKTG
VLRVELGDVGI--QTEPCTSEISPTVQCTEETHLLFTHGGAEHSLL-FTSIFLDSAATLYRGPLDDAYKQNG
HSFIVTDVDGDGHEDLIVWTGREGAYGGPSYDVLLFDPSDRQFYGAPAFSELTVGANGLFSVEGGFLKLSSS
DGCCTRVFDTYAIEQREPVLVERVTEERDKTAKLNTRTERLVDGKMQEVK-
>WP_186442646.1/1-256
------KRFQSVCLFVICLVACKAPDRGTPAPAPAAAASPAGSGQASTG---------VSMPSVSAQLNASG
ALQVEAGDLSLSLTAPACIEQSDTLSLCNRGVELSLSRRDGS-LSLKPDALYLDSAKTLYRGPLDERF-PQG
TSLVLADVDGDGHDDLLLWTGKEGAHGAASYDVYLYDPARHSFEFDQEFSDLTIGSNGLFLVRDGRLVSTST
DGCCLHVVETYAIEGGRPKLVERVTEDSTGQDRVKVRTEKLVDGEMKEVLH
>WP_147654206.1/1-257
------MERWVIMPVV--MFIA-ACAQPASHSRQATDADATPATSEHATPRLHAAGPI----TANAALDDSG
VLVLHVGEHSLRLNARNCREDIPPVVYCDEAVKLTVT-SDDGRVVLPLEAIHVNREATFYRGELTDAFVRQG
QTFVMADVNADGPEDLLIMTGRDGNYGGPSYDVFLFDAANRRYVHSPAFSELTVGYNGLFSIESGKLKVSAT
DGCCYHVFDVYEVRGGTPILIERVTEDRR-NADPRIVKERLVEGRMLEVKD
>WP_249475533.1/22-361
DTDCLPPDPIRGPVFVESLENIGPMLPGGLPVAPKRKVACDPSAGTEETPQSEAQKLSDMTEQQRAAINESG
KLKVEAGDTTLRLEASGCS-KQSGTLICNERVNLYIEKTDINFSLL-LESVYVDSKETFYRGALD---KSNC
HTFILADVNGDGQEDLIVQTGNEGGYGGPSFSVYLFDMKDKLFKFNKLFSDLTIGTISLFIVEKGKLKTWAK
NGCCEHFYLTYEIRKNRPVLTEMITERST-DKGVETIVERLVNGEMKEIVE
>WP_242107376.1/1-266
------MRIRSCAPLFLMLLALTACNEGNGAPQPPSSPEKPADAPAKAEPEAAPAAPA----TVSADFDANG
QLQAAVGDVGIRITASECEPLMPTLVTCENGAEVHIDGPAGKPETFRLPSLYLNPQATVYRGKADGGYKKDG
YSIIVSDLNGDGREDLAFWTGRQGAYGGPSFDIYLDAPDGKAFAPNRALSDLTVGHNGMFTVADGKIVATTK
SGCCEHTSETYEIDHDKPKLVETVTERSADGAPPTRTIERLIDGKMQKVQQ
>WP_126671806.1/7-254
VLDRQMSRVTKQPQMKAAIISMTSLLPVHACAAAVPGAPISA-----------------------SASLAEN
ELVVAANGATLHMKANGCSSFTDEIAVCNGRVQLTIINSSAN-VVIRPSAVFISNKYTLYAGPLTDGGVRGT
YSFLLSDVNGDGNDDLVVWTGRDGGYGGPSFDVYLFNAAEHKYVHSQAYSDLTVGSAGLFTIENGKLKTIAK
DGCCTHIFETYQVESDEPKLVERVTESTSGSDKISVKTERLIGDRMTIVSV
>WP_147292990.1/1-233
--MKYVAIIWITSLLP--VHAY---------------AAVASRAPISV-----------------SASLAKN
ELNVTADAVTINMKANGCSSFTDEIAVCNSGVRLTITNSSAN-IVIEPSAVFISNKYALYEGPLTDGGVRGT
YSFLLSDVNGDGNDDLIVWTGRDGGYGGPSFDVYLFNAAEHKYVYSQAYSDLTVGSIRLFVVENRKVKTTAK
DGCCTHVFETYQVESDEPKLIERVTESTSGSGKISVKTERLIGDRMTVVPI
>WP_199362442.1/1-253
-MDMEFAVALAGVVLLACGFTP---------------SEAEALDQEPKP--GSRPAASPAAGSLQDTLRSPN
GLRIDASGVDMRLKADNCEAVVEGLLFCSGT-QLDIAFPDAATQALNTGPMLVRADALAFRGPLPVDARPEA
HSIVISDVNADDHEDLLLWSGRDGAYGGPSFDVYLFDEPRGAFRLNRALSDLTVGYTGLFGVDGSRITADSL
TGCCVRVRETYLVDDGRPELVERVTTDDS-QGAPATVTERLVEGELRVIID
>WP_132985777.1/1-255
------METVFRAIAFAGVATLAACGTGATETHAA--SFVDTTDTAPGA--VSGDGNAKIN----EALASAD
GLAIVSGDIHLRLRSAGCEPFVEGLLACEDDVRLDVAMPRA-QLTLHPAAVMLKAGSLVYRGPLHADDRPDA
HSFIISDVNADGREDLILWSGRDGAYGGPSFQVYLFDEGDGQLHLSEAFSELTVGYVGIFGVDGRAITTDAK
SGCCLHVQETYVVEASVPELVERVTTEEE-ADGAKVTTERLLDGKLQIVDD
>WP_052242812.1/1-200
MILKKFLLAVSGTAML----------------------PAYSKGYISYD-----------------------
-ESFKSNGMDIRFSSNQCNAFLEKLYECKNTSIKIL------PITLKLHTAWINLDYAVYNGKLDDKYADDK
YSIVFSDINGDGVNDLIIQTGKKGAYGGPSYNIYLY--RKGKFIYNRPLSQLTIGTNSLFRVNGNILTVGKT
SGCCEYNKFTYKLHNDAVKLVRKETEVCES---SSEKC-------------
>WP_157499589.1/10-370
QRRRRSTFMLSAVLLAGCQSQPVPATPAVAPAPADAPGPAPAHADGGRCQRTIARFDVLADDPAAGVPDAQG
ALRLQLGDAAIALHSGGCS--GQGRVVC-KQPSVQIIAPGLAGPTLTPVQVVVASGSTGYRGPLAAGFADGW
HSFALSDLNADGHEDLMVWSGMDGSYGDPSYTYYLYDVGSRRLVESRALADLVR-GSSVSRIADGRLYVWSR
SGACERGEQTIDARAGTPKVVERKQYNTC----TKNAP-------------
>WP_082611090.1/13-371
RRSRTLVSTVLLAVLSGCQSQPAPAAAPVAAITQLDPATTPASGPGGADECVLADESFAAPASARGVPDAQG
ALRLKLGDAVITLSSEGCS--GQGRMVCQG-PSLQIKAPDLAEPTLTPAQVVVQSGATGYRGPLDTGFADGW
HSFALSDLNADGHEDLMVWTGLDGTYGDPSYTYYLYDASTRRLVENRALAELVR-GQSVSRIAVGRLYVWSR
SGACERGEQTIDARAGTPKVVERKQYNTC----TKNAP-------------
>WP_157498943.1/13-371
GRHRTLFSALLLAALSGCQSQPAPAAAPTAVPATADALCNSGTPSLGPSDGVLADESFAAPASARGVPDAQG
ALRLKLGDAVITLSSEGCS--GQGRMVCQG-PSLQIKAPDLAEPTLTPAQVVVQSGATGYRGPLDTGFADGW
HSFALSDLNADGHEDLMVWTGLDGTYGDPSYTYYLYDAGTRRLVENRALAELVR-GQSVSRIAVGRLYVWSR
SGACERGEQTIDARAGMPKVVERKQYNTC----TKNAP-------------
>WP_162616019.1/1-239
--MKSVALIVMGLAIG------SGCRPATIEQVPAVEVGPSTDGVAPRAPNQTQVADAGAGAVPRLIRASAN
QFESTLEGLKISVKADHCVELASTFTQCAEGARITVTGVGQAKSTFEVPELQFNPDSMLYRGALDGSYRAAG
TTLIVGDMDLDGSEDFALRTGNAGGYGSPSYSIYLQQAGGHGFVYSPEFSELTEGSLGMFSVSADKIRVPRK
SGCCEHWDDVFVVKGHQPVFVARAAPQ-----------E------------
>WP_123347523.1/1-306
---MFNSRTLTAMALLASALAMTKATQKDEIAICHSPTTCLGNRYIGRI---KTLAAV-------ENISVIH
NASKQW-DFVLSA--SGCNEDSYP--RCEGSGMLDVFAKGSGKLHLPLSTVFLELDSTG-TTNLVEMYGDNN
SGLVIDDMNFDGHDDIALRAGNEGAYGGPSYDVYLYQSVSKRFVLSDALTQLGSENLGLFGVERKTLTTWTK
SGCCWHQSSVWKVENNQPVLIEEITEDATNPNLPDKMTRKLVNGKWQVREK
>WP_025379631.1/1-303
-MRQLFLLFVPLSLFTTSVLAMSKASTLTEKNICASSEICLSNSMISRI---------KMLSS--GNVSIIK
GASEQW-DFILSVA--GCN-NDKSYSTCEGAGALDIFKKDRGDLRIAMENIFIELDTKG-TANLIELYGENN
SGLVIEDINFDNHDDIALRNGNSGAYGGPSYDIYLFDVAKQQFRINDSLTELASSNLGLFSVKMKTLSTFTK
SGCCWHQSSTYQLNDNKPTLIEEVTEAYSG---DGEFVREWVNGKWKVTET
>WP_180742078.1/1-301
--MRYLSLAVSSLLVFFTAMDCSKASTDSEKMICASSDVCLGNEMVSRIQALSGSENV----------SLIT
KASKQW-DFVLSV--ATCDDESYP--TCEGPGTLDIFKKGRGELRITMENMFVELNKKG-TANLVEVYGDNN
SGLVIDDANFDHHADVIVRNGNNGAYGGPSYDVFLFDVEKQQFTLNSALTDLASNYLGLFDIKSKTITTFTK
SGCCWHNWSTYQLANNQPVLIAETTEAYSE---EKRAMRELVEGKWK-VKE
>WP_240584078.1/1-301
--MRY-LSLAVSSLLF-CAWAMSKASTDTEKMICASSDVCLGNEMVSRIQALSGSENI----------SLIT
QASDQW-DFVLSVA--ACD-LDSSYSTCEGPGTLDIFKKGRGDLRITMENMFIELNTKG-TANLVEVYGENN
SGLVIDDANFDHHADIIVRNGNSGAYGGPSYDVYLFDVEKQQFTLNASLTELASTNLGLFDIKSKVITTFTK
SGCCWHQWSAYQIANNQPVLIAETTEAYSE---EKQAMRELVGGKWK-VKE
>WP_205537210.1/1-302
--MRYLSLTVSSLLLLFTAMDCSKASTDTEKMICASSDVCLGNAMVSRIQTLSGSENI----------SLIT
QASDQW-DFVLGV--AKCN-LDPSYSTCEGPGTLDIFKKGSGELRITMENMFIELNKKG-TVNLAEVYGENN
SGLVIDDANFDHHADIILRNGNNGAYGGPSYDVYLFDVEKQQFTLNAPLTELASSNLGLFEIKRKTITTSTK
SGCCWHQSSTYQIANNKPVLIAETTEDYSE---EKKAMRELVGGKWNVKEK
>WP_225086234.1/1-302
--MRYLSLAVSSLLVFFTAMDCSKASTDSEKMICASSDVCLGNEMISRIQTLSGSENI----------SLIT
QASEQW-DFVLSV--ATCDDSSYS--TCEGPGTLDIFKKGRGELRITMENMFIELNKKG-TANLVEVYGENN
SGLVIDDANFDHHADIIVRNGNSGAYGGPSYDVFLFDVEKQQFTLNASLTELASTNLGLFDIKSKIITTFTK
SGCCWHQWSAYQIANNQPVLIAETTEAYSE---EKQAMRELVGGKWKVKEE
>WP_039510350.1/1-302
--MRYLSLTVSSLLLFFTVWAMSKASTDTEKMICASSDVCLGNAMVSRIQTLSGSENI----------SLIT
KASDQW-DFVLGVA--KCN-LDPSYPTCEGPGTLDIFKKGSGELRITMENMFIELNKKG-TVNLVEVYGENN
SGLVIDDANFDHHADIILRNGNNGAYGGPSYDVYLFDVAKQQFTLNAPLTELASSNLGLFEIKRKTITTSTK
SGCCWHQSSTYQIANNKPVLIAETTEEYS---EEKKAMRELVGGKWNVKEK
>WP_130960539.1/1-308
MLNLNSVLFIVVAVGLALAMDCNKATLKDEVAICGDTTRCLGNSYVERI--KTLAEK--------DNVSVIH
NASKQW-DFVLSV--SACNDDSYP--TCEGPGMLDIFTKGTGQLRIPMDNLFIELDAKG-TANLVEMYGDNN
SGLVSEDINFDGSDDIALRAGNEGAYGGPSYDVFLYQPKSKTFKRHEALTELGSTNLGLFDVKLQTLTTSTK
SGCCWHQFSVWKIKNNQPLLIKEITEDAS-PGEKPDFMRTLVNGKWKTSES
>WP_103523051.1/1-299
------MKQLRGLLLLMLSFDCGKAATATEQAICRQPQGLLQDNQRAWLPRAECKAEACLQSYQRLVQLQRA
QIRQHIDNATPAYQFDISLNWGEQDWAAAGPAIINIIDKRSQRSQLRLDNVYMAHGDDG-LVNSARLY-DLQ
GVINVADFDFDGHADLAIQNGNDGPYGGPTYSVYLYDNASKQFVLNDELSTLTGETLGMFQVKHKRLSTFAK
SGCCYHETTYYQFDRHRLQAVERLIEDAQDPAGK--QVETLVNGRWK-TSS
>WP_096080778.1/1-308
MLNLNSVLFIVVAVGLALAMDCSKATLKDEVAICGDTTGCLGNSYVERI--KTLAEK--------DNVSVIH
NASKQW-DFVLSV--SACNDDSYP--TCEGPGTLDIFTKGTGQWRIPMDNLFIELDAKG-TANLVEMYGENN
SGLVSEDINFDGSDDIALRAGNEGAYGGPSYDVFLYQPKSKTFKRHEALTELGSTNLGLFDVKLQTLTTSTK
SGCCWHQFSVWKIKNNQPLLIKEITEAAS-PGEKPEFMRTLVNGQWKTSES
>WP_059286683.1/1-299
------MKPLCGLLLLMLSFDCSKAASATEQAICRQPASCLQNVYQQRL----------------AQLQRAQ
LIHQHIDNATPAYRFDIALDWGEQDWAAAGPAIINIIDQRSQRRQLRLDNVYMAHGDDG-LVNTARLY-DVQ
GVINVADFDFDGHADFAVQNGNDGPYGGPTYSVYLYDTTSKQFVLNDELSTLTGETLGLFQVKRKRLRTLAK
SGCCYHETTDYQFDHHRLQAVERLIEDAQDPAGK--QVETLVNGHWK-RST
>WP_199105564.1/1-299
------MKQLRGLLLLMLSFDCGKAVTATEQAICRQPAACLQSRYQERL--VQLQRAQ-------LILQHID
NATPAY-QFDISL------NWGEQDWAAAGPAIINIIDKRSQRSQLRLDNVYMAHGDDG-LVNSARLY-DLQ
GVINVADFDFDGHADLAIQNGNDGPYGGPTYSVYLYDNASKQFVLNDELSTLTGETLGMFQVKHKRLSTFAK
SGCCYHETTYYQFDRHRLQAVERLIEDAQDPAGK--QVETLVNGRWK-TST
>WP_130975866.1/1-308
MLNLNSVLFIVVAVGLALAMDCNKATSKDEVAVCGDTTGCLGNSYVERI--KTLAEK--------DNVSVIH
NASKQW-DFVLSV--SACNDDSYP--TCEGPGTLDIFTKGTGQWRIPMDNLFIELDAKG-TANLVEMYGENN
SGLVSEDINFDGSDDIALRAGNEGAYGGPSYDVFLYQPKSKTFKRHEALTELGSTNLGLFDVKLQTLTTSTK
SGCCWHQFSVWKIKNNQPLLIKEITEAAS-PGEKPDFMRTLVNGQWKTSES
>WP_039521863.1/1-302
--MRYLSLAVSSLLCLFTVWAMSKASTDSEKMICASSDVCLGNEMVSRIQTLSGSENI----------SLIT
KASDQW-DFVLGVA--KCN-LDPSYPTCEGPGTLDIFKKGSGELRITMENMFIELNKKG-TVNLVEVYGENN
SGLVIDDANFDHHADIILRNGNNGAYGGPSYDVYLFDVEKQQFTLNAPLTELASSNLGLFEIKRKTITTSTK
SGCCWHQSSTYQIANNKPVLIAETTEEYS---EEKKAMRELVGGKWNVKEK
>WP_198337478.1/1-301
--MRYLSLAVSSLLFFFTVWAMSKASTDTEKMICASSDVCLGDEMISRIQALSGSENI----------SLIT
QASGQW-DFVLSVA--TCN-LDSSYSTCEGPGTLDIFKKGRGDLRITMENVFIELNSKG-TANLVEVYGENN
SGLVIDDANFDHHADIMLRNGNNGAYGGPSYDVYLFDVEKQQFTQNASLTELASSNLGLFGIKSKTLTTFTK
SGCCWHQWSTYQIANNKPVLIVETTEAYSE---EKQAMRELVGGKWK-VKE
>WP_205543671.1/1-302
--MRYLSLTVSSLLLFFTVWAMSKASTDTEKMICASSDVCLGNAMVSRIQTLSGSENI----------SLIT
QASDQW-DFVLGVA--KCN-LDPSYSTCEGPGTLDIFKKGSGELRITMENMFIELNKKG-TVNLVEVYGENN
SGLVIDDANFDHHADIILRNGNNGAYGGPSYDVYLFDVEKQQFTLNAPLTELASSNLGLFEIKRKTITTSTK
SGCCWHQSSTYQIANNKPVLIAETTEEYS---EEKKAMRELVGGKWNVKEK
>WP_137009158.1/1-299
------MKQLRGLLLLMLSFDCSKAASATEQAICSQPQGLLQDNQRQWLPRAECKADVCLQSYQREQLQGAT
LIRQRIDNAAPAYRFDISLNWGERDWAAEGPALINIIDKRSQRQQLRLDNVYMARGDDG-LVNSARLY-DFQ
GVINVADFDFDGHADFAVQNGNDGPYGGPTYSVYLYDSTSKQFVLSDELSTLTAETLGMFQVKHKRLSTFAK
SGCCYHETTHYQFDRHRLQAVERLIEDAQDPAGK--QVETLVNGRWK-TST
>WP_159880051.1/1-299
MPSLRWWLLLLPMLATAASFDCSKAATATEQAICRQPQGLLQDNQRQWLPRAECKADACLQSYKRLEQLQHA
QVRQQIDNAMPAYRFDITLNWGERDWAAEGPATINIIDKRSQRRQLRLDNVYMAHGDNG-LVNSARLY-DLQ
GVINVADFDFDGHADFAVQNGNDGPYGGPTYSVYLYDSTSKQFVLSDELSTLTAETLGMFQVKHKRLSTFAK
SGCCYHETTHYQFDRHRLQAVERLIEDAQDPAGK--QVETLVNGRWK-TST
>WP_181836858.1/1-299
MPTLRWWLLLLPAVATAASFDCSKASSATEQAICSQPATCLQSRYQERL----------------QQLQAAQ
LIRQHIDNAAPAYRFDISLNWGERDWAAEGPAIINIIDKRSQRSQLRLDNVYMAHGDDG-LVNSARLY-DLQ
GVINVADFDFDGHADFAVQNGNDGPYGGPTYSVYLYDTASKQFVLSDELSTLTGETLGMFQVKRKRLSTFAK
SGCCYHETTHYQFDRHRLQAVERLIEDAQDPAGK--QVETLVNGRWK-TST
>WP_162338523.1/1-257
------MKRCRGAIGP--WWHWHEHLVGVLAVAMLSGCQSVANVHPGAAAELEPMYAE-------DLPDDSG
FMEMSLGDARIILQTDGCSDRMINRLICS-NARLTISTSTLRQQTLLLPEVWIRPEETGYRGSLAEGFAKGR
HGVMLSDINVDGHEDVVVWSGSDGTYGDPSYTYFLYDANARRLVENKSLAKLME-WHSLSRIVDGRLFAWYR
SGPCDRGEKVIGIRENTAVVLASRDYTTC----GENALEEIFDDSWMKLEG
>WP_004711437.1/1-301
--MRNLSLLLFLPISLFSAMDCSKATTVTEKNICSSSDVCLSNSMINRI---------KALSS--GNVSVIK
GASEQW-DFILSV--AGCN-DDKSYPTCEGAGALDIFKKDRGELRIAMENIFIELDTKG-TTNLIEMYGDNN
SGLVIEDINFDNHDDIALRNGNSGGYGGPSYDIYLFDVAKQQFRINASLTELASTNLGLFGVKTKTITTFTK
SGCCWHQSSTYQLANDKPVLIEEVTEAYT--ADGE-SVREWVNGKWK-VTE
>WP_124645167.1/1-299
-MKQL-RGLLLLLLPMLAAAAS-KAASATEQAICSQPVACLQSRYQQRL----------------EQLQGAT
LIRQRIDNAAPAYRFDISLNWGERDWAAEGPALINIIDKRSQRQQLRLDNVYMAHGDDGKLVNSARLY---Q
GVINVADFNFDGHADFAVQNGNDGPYGGPTYSVYLYDSTSTQFVLSDELSTLTAETLGMFQVKRKRLSTFAK
SGCCYHETTHYQFDRHRLQAVERLIEDAQDPAGK--QVETLVNGRWK-TST
>WP_040032272.1/1-302
--MRYLSLAVSSLLFFFTAMDCSKASTDTEKMICASSDVCLGNEMVSRIQALSGSENI----------SLIT
QASGQW-DFVLSV--ATCNDSSYS--TCEGPGTLDIFKKGRGDLRINMENMFIELNNKG-TANLVEVYGENN
SGLVIDDANFDHHADIMLRNGNNGAYGGPSYDVYLFDVEKQQFTLNAPLTELASSNLGLFEIKSKTITTFTK
SGCCWHQWSTYQIANNKPVLIVETTEAYSE---EKQAMRELVGGKWKVKEE
>WP_131356251.1/1-302
-MPTL-RRLLLWLPLLLPMLATSKAATATEQAICRQPGACLQGRYQERL----------------AQLQHAQ
LVRQQIDNAMPAYRFDITLDWGERDWAAEGPAIINIIDQRSQQRQLRLDNVHMARGDNGKLVNSARLY-DLQ
GVINAADFDFDGHIDFAVQNGNDGPYGGPTYRVYLYDTARKQFVFNDELSTLTEENLGLFQVKRKRLRTFAK
SGCCYHETTDYQFDRHHLQAVERLIEDAQDPEGK--QVETLVNGRWK-TST
>WP_113625984.1/1-301
--MRYLSLAVSSLLFFFTVWAMSKASTDTEKVICASSDVCLGNEMVSRIQALSSSENI----------SVIT
QASGQW-DFILSVA--TCN-LDSSYPTCEGPGTLDIFKKGSGDLRITMENLFIELNNKG-TANLVEVYGENN
SGLVIDDANFDHHADIMLRNGNNGAYGGPSYDVYLFDVEKQQFTQNAPLTELASSNLGLFDIKSKTLTTFTK
SGCCWHQWSTYQMANNKPVLIVETTEAYS---EEKQAMRELVSGKWK-VKE
>WP_101781593.1/1-302
--MRYLSLAVSSLLFFFTAMDCSKASTDTEKMICASSDVCLGNEMVSRIQALSGSENI----------SVIT
QASGQW-DFVLSV--ATCNDSSYS--TCEGPGTLDIFKKGSGDLRITMENLFIELNNKG-TANLVEVYGENN
SGLVIDDANFDHHADIMLRNGNNGAYGGPSYDVYLFDVEKQQFTQNAPLTELASSNLGLFDIKSKTLTTFTK
SGCCWHQWSTYQMANNKPVLIVETTEAYSE---EKQAMRELVNGKWKVKEE
>WP_249648157.1/1-301
--MRYLSLAASSLLLFCTVWAISKASTDTEKMICASSDVCLGNEMVSRIQALSGSENI----------SLIT
QASDQW-DFVLSV-A-TCT-LDPSYSTCEGPGTLDIFKKGRGDLRITMENMFIELNNKG-TANLVEVYGENN
SGLVIDDANFDHHADIMLRNGNNGAYGGPSYDVYLFDVEKQQFTQNAPLTELASSNLGLFEIKSKTITTFTK
SGCCWHQWSTYQMANNKPVLIVETTEAYS---EEKQAMRELVGGKWK-VKE
>WP_124470525.1/1-234
-------------------------------------MRVLKDAYRRRI---DELQDLDFPDVKGGSRFRLD
DVSTQF-DFDVRM-YADCPPKGKDSETCNAPGQIAVYRKGAAKPTIDMPMIFATLMASG-LANSARLY-DYQ
GVINVGDFNFDGHDDFGVQTGNEGSYGGPSYDVYVFDPNSGKFILNDAMSELTRSSLGFFDVRNKRLRTLAK
SGCCYHETTVYRVERNRPVAVERHIEDGMSSNG---RMERLVDGKWQ-RKV
>WP_205559926.1/1-301
--MRYLSLTVSSLLLFFTVWAMSKVSTDTEKMICASSDVCLGNEMVSRIQALSGSENI----------SLIT
QASDQW-DFVLSV-A-TCD-IDSSYSTCEGSGTLDIFKKGRGDLRITMENMFIELNNKG-TANLVEVYGENN
SGLVIDDANFDHHADIMLRNGNNGAYGGPSYDVYLFDVEKQQFTQNAPLTELASSNLGLFEIKSKTITTFTK
SGCCWHQWSTYQIANNKPVLIAETTEAYS---EEKQAMRELVGGTWK-VKE
>WP_014913719.1/1-301
--MRYLSLTVSSLLLFFTVWAMSKASTDTEKMICASSDVCLGNAMVSRIQALSGSENI----------SLIT
QASDQW-DFVLGV-A-KCN-LDPSYSTCEGPGTLDIFKKGRGDLRITMENMFIELNNKG-TANLVEVYGENN
SGLVIDDANFDHHADIMLRNGNNGAYGGPSYDVYLFDVEKQQFTQNAPLTELASSNLGLFEIKSKTITTFTK
SGCCWHQWSTYQMANNKPVLIVETTEAYS---EEKQAMRELVGGKWK-VKE
>WP_157378314.1/1-217
-------------------------MPDFPDAVKNGG----------------------------GSRFRLD
DVSSQF-DFNVRM-YADCPPKGKDSETCNAPGQISVYRKGAAKPTIDMPMIFATLMASG-LANSARLY-DYQ
GVINVGDFNFDGHDDFGVQTGHEGSYGGPSYDVYVFDPNSGKFILNDAMSELTRSSLGFFDVRNKRLRTFGK
SGCCYHVTTAYRVERNRPVAVERHIEDGMRGDG---RMERLVNGKWQ-RKV
>WP_039550275.1/1-302
--MRYLSLAVSSLLCLFTAMDCSKASTDSEKMICASSDVCLGNEMVSRIQALSGSENI----------SLIT
QASDQW-DFVLSV--ATCT-LDPSYSTCEGPGTLDIFKKGRGDLRITMENMFIELNNKG-TANLVEVYGENN
SGLVIDDANFDHHADIMLRNGNNGAYGGPSYDVYLFDVEKQQFTQNAPLTELASSNLGLFEIKSKTITTFTK
SGCCWHQWSTYQIANNKPVLIVETTEAYSE---EKQAMRELVGGKWKVKEE
>WP_192201858.1/29-282
RDDQMQRYGCWRELFLLLLAIL---------SGCQGGSKLRSDSIQRSMVEQIHAKDM---------PDDNG
FMEMRLGDAVITLESDGCSSRMISKLICS-NARVTVSTPTLRRQTLLLPEVWLSPDETGYRGSLDKGFAEGW
HGIMLSDINDDGYEDLVVWSGSDGTYGDPSYTYFLYDAGPRRLVENKGLAKLME-WHSLSRIVDGRLFAWYR
SGPCDRGEKVIGVRGSTAELLASRDYTTC----GEHALEEIFDDSWMKLEG
>WP_205545265.1/1-301
--MRYLSLAVSSLLCLFTVWAMSKASTDSEKMICASSDVCLGNEMVSRIQALSGSENI----------SLIT
QASDQW-DFVLSV-A-TCT-LDPSYSTCEGPGTLDIFKKGRGDLRITMENMFIELNNKG-TANLVEVYGENN
SGLVIDDANFDHHADIMLRNGNNGAYGGPSYDVYLFDVEKQQFTQNAPLTELASSNLGLFEIKSKTITTFTK
SGCCWHQWSTYQIANNKPVLIVETTEAYS---EEKQAMRELVGGKWK-VKE
>WP_205550847.1/1-302
MRYLSLAVSSLLCLFTSSVWAISKASTDTEKMICASSDVCLGNEMVSRIQALSGSENI----------SLIT
QASDQW-DFILSVA--TCT-FDPSYSTCEGPGTLDIFKKGRGDLRITMENMFIELNNKG-TANLVEVYGENN
SGLVIDDANFDHHADIMLRNGNNGAYGGPSYDVYLFDVEKQQFTQNAPLTELASSNLGLFEIKSKTITTFTK
SGCCWHQWSTYQMANNNPVLIAETTEAYSE---EKQAMRELVGGKWKEKEE
>WP_157660723.1/1-254
--MRTTQRAWLKSLQP------TNARID---------VRVLKDAYRRRI---DELRDLDFPDVKNGSRFRLD
DVSTQF-DFNVRM-YADCPPKGKNSETCHAPGQISVYRKGAAKPTIDMPMIFATLMASG-LANSARLY-DYQ
GVINVGDFNFDGHDDFGVQTGNEGSYGGPSYDVYVFDPNGGKFILNDAMSELTRSSLGFFDVKNKRLRTLGK
SGCCYHVTTVYRVERNRPVAVERHIEDGM---RGDGRMERLVNGKWQ-RKV
>WP_205595207.1/1-302
--MRYLSLAVSSLLCLFTAMDCSKASTDSEKMICASSDVCLGNEMVSRI--QALSGS--------ENISLIT
QASDQW-DFVLSV--ATCDDSSYS--TCEGSGTLDIFKKGRGDLRITMENMFIELNKKG-TANLVEVYGENN
SGLVIDDANFDHHADIMLRNGNNGAYGGPSYDVYLFDVEKQQFTQNAPLTELASSNLGLFEIKRKTITTSTK
SGCCWHQSSTYQIANNKPVLIAETTEEYS---EEKKAMRELVGGKWNVKEK
>WP_157651870.1/1-254
--MRTTQRAWLKSLQP------TNARID---------VRVLKDAYRRRIDELQDLPDFDAVKGG-GSRFRLD
DVSSQF-DFNVRM-YADCPPKGKDSETCNAPGQISVYRKGAAKPTIDMPMIFATLMASG-LANSARLY-DYQ
GVINVGDFNFDGHDDFGVQTGHEGSYGGPSYDVYVFDPNGGKFILNDAMSELTRSSLGFFDVKNKRLRTLGK
SGCCYHVTTVYRVERNRPVAVERHIEDGM---RGDGRMERLVNGKWQ-RKV
>WP_119159016.1/1-301
--MRYLSLAVSSLLFFFTIWAMSKASTDTEKMICASSDVCLGNEMVSRIQALSGSENI----------SLIT
QASGQW-DFVLSVA--TCN-LDSSYSTCEGPGTLDIFKKGRGDLRINMENMFIELNNKG-TANLVEVYSENN
SGLVIDDANFDHHADIMLRNGNNGAYGGPSYDVYLFDVEKQQFTQNAPLTELASSNLGLFEIKSKTITTFTK
SGCCWHQWSTYQIANNKPVLIVETTEAYS---EEKQAMRELVGGQWK-VKE
>WP_268197933.1/1-302
--MRYLSLAVSSLLCLFTVWAMSKASTDSEKMICASSDVCLGNEMVSRIQALSGSENI----------SLIT
QASDQW-DFVLSV-A-TCT-LDPSYSTCEGPGTLDIFKKGRGDLRITMENMFIELNNKG-TANLVEVYGENN
SGLVIDDANFDHHADIMLRNGNNGAYGGPSYDVYLFDVEKQQFTQNAPLTELASSNLGLFEIKSKTITTFTK
SGCCWHQWSTYQIANNKPVLIVETTEAYS---EEKQAMRELVGGKWNVKEK
>WP_129709211.1/1-301
--MRYLSLAVSSLLFFFTVWAMSKASTDSEKMICASSDVCLGNEMVSRIQALSGSENI----------SLIT
QASDQW-DFVLSVA--TCN-LDSSYSTCEGSGTLDIFKKGRGELRIAMENMFIELNKKG-TANLIEVYGENN
SGLVIDDANFDHHADIMLRNGNNGAYGGPSYDVYLFDVEKQQFTQNAPLTELASSNLGLFEIKSKTITTFTK
SGCCWHQWSTYQIANNKPVLIVETTEAYSE---EKQAMRELVGGKWK-VTE
>WP_227527452.1/1-302
--MRYLSLTVSSLLLLFTAMDCSKASTDTEKMICASSDVCLGNEMISRI--QALSGS--------ENISLIT
QASDQW-DFVLSV--ATCD-IDPSYSTCEGPGTLDIFKKGRGDLRITMENMFIELNNKG-TANLVEVYGENN
SGLVIDDANFDHHADIMLRNGNNGAYGGPSYDVYLFDVEKQQFTQNAPLTELASSNLGLFEIKSKTITTFTK
SGCCWHQWSTYQIANNKPVLIVETTEAYS---EEKKAMRELVGGKWNVKEK
>WP_137741213.1/1-301
--MRYLSLAVSSLLFFFTVWAMSKASTDTEKMICASSDVCLGNEMVSRIQALSGSENI----------SLIT
QASGQW-DFVLSVA--TCN-LDSSYSTCEGPGTLDIFKKGRGDLRINMENMFIELNNKG-TANLVEVYGENN
SGLVIDDANFDHHADIMLRNGNSGAYGGPSYDVYLFDVEKQQFTQNAPLTELASSNLGLFEIKSKTITTFTK
SGCCWHQWSTYQIANNKPVLIVETTEAYS---EEKKAMRELVGGKWK-VKE
>WP_060196765.1/12-335
RAGRLAASLCVVALSWLPVHAVRAARTDVERAICGDAVRVLKDAYRRRIDELQDLPDFPDAVNGGGSRFRLD
DVSTQF-DFNV-RMYADCPPKGKDSETCNAPGQISVYRKGAAKPTIDMPMIFATLMASGKLANSARLY-DYQ
GVINVGDFNFDGHDDFGVQTGREGSYGGPSYDVYVFDPNGGKFILNDAMSELTRSSLGFFDVKHKRLRTLGK
SGCCYHVTTVYRVERNRPVAVERHIEDGMRGDG---RMERLVNGKWQ-RKV
>WP_059895991.1/1-234
-------------------------------------MRVLKDAYRRRI---DELQDLDFPDVKGGSRFRLD
DVSSQF-DFNVRM-YADCPPKGKDSETCNAPGQISVYRKGAAKPTIDMPMIFATLMASG-LANSARLY-DYQ
GVINVGDFNSDGHDDFGVQTGHEGSYGGPSYDVYVFDPNGGKFILNDAMSELTRSSLGFFDVKNKRLRTLGK
SGCCYHVTTVYRVERNLPVAVERHIEDGMRGDG---RMERLVNGKWQ-RKV
>WP_039364024.1/1-301
--MRYLSLAVSSLLFFFTVWAMSKASTDTEKMICASSEVCLGNEMVSRIQALSGSENI----------SLIT
QASGQW-DFVLSVA--TCD-LDTSYSICEGAGTLDIFKKGRGELRITMENLFIELNKKG-TANLVEVYGENN
SGLVIDDANFDHHADIMLRNGNNGAYGGPSYDVYLFDVEKQQFTQNAPLTELASSNLGLFEIKSKTITTFTK
SGCCWHQWSTYQMANNKPVLIVETTEAYS---EEKQAMRELVGGKWK-VKE
>WP_205592039.1/1-302
--MRYLSLAVSSLLCLFTAMDCSKASTDSEKMICASSDVCLGNEMVSRIQALSGSENI----------SLIT
QASDQW-DFVLSV--ATCDDSSYS--TCEGSGTLDIFKKGRGDLRITMENMFIELNKQG-TANLVEVYGENN
SGLVIDDANFDHHADIMLRNGNNGAYGGPSYDVYLFDVEKQQFTQNAPLTELASSNLGLFEIKSKTITTFTK
SGCCWHQWSTYQIANNKPVLIVETTEAYSE---EKQAMRELVGGKWKVKEE
>WP_039490206.1/1-302
--MRYLSLAVSSLLLFFTAMDCSKASTDTEKMICASSEVCLGNEMVSRIQALSGSENI----------SLIT
QASGQW-DFVLSV--ATCN-LDPSYSTCEGAGTLDIFKKGRGDLRINMENMFIELNNKG-TANLVEVYGENN
SGLVIDDANFDHHADIMLRNGNNGAYGGPSYDVYLFDVEKQQFTQNAPLTELASSNLGLFEIKSKTITTFTK
SGCCWHQWSTYQIANNKPVLIVETTEAYSE---EKQAMRELVGGQWKVKEE
>WP_039279842.1/1-301
--MRYLSLAVSSLLFFFTVWAMSKASTDTEKMICASSDVCLGNEMVSRIQALSGSENI----------SLIT
QASGQW-DFVLSVA--TCN-LDSSYSTCEGLGTLDIFKKGRGDLRITMENLFIELNNKG-TANLVEVYGENN
SGLVIDDANFDHHADIILRNGNNGAYGGPSYDVYLFDVEKQQFTQNAPLTELASSNLGLFDIKSKTITTFTK
SGCCWHQWSTYQMANNNPVLIVETTEAYS---EEKQAMRELVGGKWQ-VKE
>WP_198997832.1/1-301
--MRYLSLAASSLLFFCTVWAISKASTDTEKMICASSDVCLGNEMVSRIQALSGSENI----------SLIT
QASDQW-DFVLSVA--TCN-LDSSYSTCEGPGTLDIFKKGRGDLRINMENMFIELNNKG-TANLVEVYGENN
SGLVIDDANFDHHADIMLRNGNNGAYGGPSYDVYLFDVERQQFTQNAPLTELASSNLGLFEIKSKTITTFTK
SGCCWHQWSTYQIANNKPVLIVETTEAYS---EEKQAMRELVGGQWK-VKE
>WP_225586309.1/1-301
--MRYLSLAVSSLLFFFTVWAMSKASTDTEKMICASSDVCLGNEMVSRIQALSGSENI----------SLIT
QASGQW-DFVLSVA--TCN-LDSSYSTCEGPGTLDIFKKGRGDLRINMENMFIELNNKG-TANLIEVYGENN
SGLVIDDANFDHHADIMLRNGNNGAYGGPSYDVYLFDVEKQQFTQNAPLTELASSNLGLFEIKSKTITTFTK
SGCCWHQWSTYQIANNKPVLIVETTEAYS---EEKQAMRELVGGKWE-VKE
>WP_039501817.1/1-302
--MRYLSLTVSSLLLFFTVWAMSKASTDTEKMICASSDVCLGNEMVSRIQALSGSENI----------SLIT
QASDQW-DFVLSV-A-TCD-IDSSYSTCEGPGTLDIFKKGRGDLRITMENMFIELNNKG-TANLVEVYGENN
SGLVIDDANFDHHADIMLRNGNNGAYGGPSYDVYLFDVEKQQFTQNAPLTELASSNLGLFEIKSKTITTFTK
SGCCWHQWSTYQIANNKPVLIVETTEAYS---EEKQAMRELVGGTWKEKEE
>WP_261849321.1/1-301
--MRYLSLAVSSLLFFFTVWAMSKASTDTEKMICASSDVCLGNEMVSRIQALSGSENI----------SLIT
QASGQW-DFVLSVA--TCN-LDASYSTCEGPGTLDIFKKGRGDLRINMENMFIELNSKG-TANLVEVYGENN
SGLVIDDANFDHHADIMLRNGNNGAYGGPSYDVYLFDVEKQQFTQNAPLTELASSNLGLFEIKSKTITTFTK
SGCCWHQWSTYQIANNKPVLIVETTEAYS---EEKKAMRELVGGKWK-VKE
>WP_205531163.1/1-301
--MRYLSLTVSSLLLFFTAMDCSKASTDTEKMICASSDVCLGNAMVSRIQTLSGSENI----------SLIT
QASDQW-DFVLSV--ATCDDSSYS--TCEGSGTLDIFKKGRGDLRITMENMFIELNNKG-TANLVEVYGENN
SGLVIDDANFDHHADIMLRNGNNGAYGGPSYDVYLFDVEKQQFTQNAPLTELASSNLGLFEIKSKTITTFTK
SGCCWHQWSTYQIANNKPVLIVETTEAYSE---EKQAMRELVGGKWK-VKE
>WP_145540611.1/1-301
--MRNLSLLLFLPISLFSAMDCSKATTVTEKNICSSSDVCLSNSMINRI---------KALSS--GNVSVIK
GASEQW-DFILSV--AGCN-DNKSYSTCEGVGTLDIFKKDRGELRIAMENIFIELDTKG-TTNLIEMYGDNN
SGLVIEDINFDNHDDIALRNGNSGAYGGPSYDIYLFDVTKQQFRINTSLTELASTNLGLFGVKTKTITTFTK
SGCCWHQSSTYQLANDKPVLIEEVTEGYT--ADGE-SVREWVNGKWK-VTE
>WP_262254074.1/1-301
--MRYLSLAASSLLFFCTVWAISKASTDTEKMICASSDVCLGNEMVSRIQALSGSENI----------SLIT
QASDQW-DFVLSV-A-TCT-LDPSYSTCEGPGTLDIFKKGRGDLRITMENMFIELNNKG-TANLVEVYGENN
SGLVIDDANFDHHADIILRNGNNGAYGGPSYDVYLFDVEKQQFTQNAPLTELASSNLGLFEIKSKTITTFTK
SGCCWHQWSTYQIANNNPVLIVESTEAYS---EEKQAMRELVGGKWK-VKE
>WP_124543986.1/8-331
RAGRLAASLCVAALSWLPVHAVRAARTDVERTICGDAVRVLKDAYRRRIDELQDLPDFDAVKGG-GSRFRLD
DVSTQF-DFDVRM-YADCPPKGKDSETCNAPGQIAVYRKGAAKPTIDMPMIFATLMASG-LANSARLY-DYQ
GVINVGDFNFDGHDDFGVQTGNEGSYGGPSYDVYVFDPNSGKFILNDAMSELTRSSLGFFDVRNKRLRTLAK
SGCCYHETTVYRVERNRPVAVERHIEDGMSSNG---RMERLVDGKWQ-RKV
>WP_052693965.1/1-302
-MPTL-RRLLLWLPLLLPMLATSKAATATEQAICRQPGACLQGRYQERL----------------AQLQHAQ
LVRQQIDNAMPAYRFDITLDWGERDWAAEGPAIINIIDQRSQQRQLRLDNVYMARGDNGKLVNTARLY-DLQ
GVINAADFDFDGHADFAVQNGNDGPYGGPTYRVYLYDTARQQFVLNDELSTLTEENLGLFQVKRKRLRTFAK
SGCCYHETTDYQFDRHHVQAVERLIEDAQDPEGK--QVETLVNGRWK-TST
>WP_039516226.1/1-301
--MRYLSLAVSSLLFFFTVWAMSKASTDTEKMICASSDVCLGNEMVSRIQALSGSENI----------SLIT
QASDQW-DFVIGVA--KCT-LDPSYSTCEGPGTLDIFKKGRGDLRITMENMFIELNNKD-TANLVEVYGENN
SGLVIDDANFDHHADIMLRNGNSGAYGGPSYDVYLFDVEKQQFTQNAPLTELASSNLGLFEIKSKTITTFTK
SGCCWHQWSTYQMANNNPVLIVETTEAYS---EEKQAMRELVGGKWQ-VKE
>WP_181845521.1/1-302
--MRYLSLAVSSLLCLFTVWAMSKASTDSEKMICASSDVCLGNEMVSRIQALSGSENI----------SLIT
QASDQW-DFVLSVA--TCD-IDSSYSTCEGPGTLDIFKKGRGDLRITMENMFIELNNKG-TANLVEVYGENN
SGLVIDDANFDHHADIMLRNGNSGAYGGPSYDVFLFDVEKQQFTQNAPLTELASSNLGLFEIKSKTITTFTK
SGCCWHQWSTYQIANNDPVLIAETTEAYS---EEKQAMRELVGGTWKEKEE
>WP_102117046.1/1-302
--MRYLSLAVSSLLFFFTAMDCSKASTDTEKMICASSDVCLGNEMVSRIQALSGSENI----------SLIT
QASGQW-DFVLSV--ARCT-LDPSYSTCEGPGTLDIFKKGRGDLRITMENLFIELNNKG-TANLVEVYGENN
SGLVIDDANFDYHADIMLRNGNSGAYGGPSYNVYLFDVEKQQFTQNVPLTELASSNLGLFEIKSKTITTFTK
SGCCWHQWSTYQIANNKPVLIVETTEAYSE---EKQAMRELVGGKWQVKEE
>WP_062788400.1/1-302
-MPTL-RRLLLWLPLLLPMLATSKAATATEQAICRQPASCLQSVYKERL----------------AQLQHAQ
LVRQQIDNAMPAYRFDITLDWGERDWAAEGPAIINIIDQRSQQRQLRLDNVYMARGDNGKLVNTARLY-DLQ
GVINAADFDFDGHADFAVQNGNDGPYGGPTYRVYLYDTARQQFVLNDELSTLTEENLGLFQVKRKRLRTFAK
SGCCYHETTDYQFDRHHLQVVERLIEDAQDPEGK--QVETLVNGRWK-TST
>WP_161530153.1/1-301
--MRYLSLAVSSLLLFFTVWAMSKASTDTEKMICASSDVCLGDEMVSRIQALSGSENI----------SLIT
QASGQW-DFVLSVA--TCN-LDPSYSTCEGAGTLDIFKKGRGDLRINMENIFIELNNKG-TANLIEVYGENN
SGLVIDDANFDHHVDIMLRNGNNGAYGGPSYDVYLFDVEKQQFTQNAPLTELASSNLGLFEIKSKTITTFTK
SGCCWHQWSTYQIANNKPVLIVETTEAYS---EEKQAMRELVGGQWK-VKE
>WP_157654370.1/12-335
RAGRLAASLCVAALSWLPVHAARAARTDVERAICGDAVRVLKDAYRRRIDELQDLPDFPDAVNGGGSRFPLD
DVSSQF-DFNV-RMYADCPPKGKDSETCNAPGQISVYRKGAAKPTIDMPMIFATLMASGKLANSARLY-DYQ
GVINVGDFNFDGHDDFGVQTGHEGSYGGPSYDVYVFDPNGGKFILNDAMSELTRSSLGFFDVKNKRLRTLGK
SGCCYHVTTVYRVERNRPVAVERHIEDGMRGDG---RMERLVNGKWQ-RKV
>WP_157657251.1/12-335
RAGRLAASLCVAALSWLPVHAVRAARTDVERAICGDAVRILKDAYRRRIDELQDLPDFPDAVNGGGSRFRLD
DVSSQF-DFNV-RMYADCPPKSKDSETCNAPGQISVYRKGAAKPTIDMPMIFATLMASGKLANSARLY-DYQ
GVINVGDFNFDGHDDFGVQTGHEGSYGGPSYDVYVFDPNGGKFILNDAMSELTRSSLGFFDVKNKRLRTLGK
SGCCYHVTTAYRVERNRPVAVERHIEDGMRGDG---RMERLVNGKWQ-RKV
>WP_155774648.1/8-331
RAGRLAASLCVAALSWLPVHAVRAARTDVERAICGDAVRVLKDAYRRRIDELQDLPDFPDAVNGGGSRFRLD
DVSTQF-DFNV-RMYADCPPKGKDSETCNAPGQISVYRKGAAKPTIDMPMIFATLMASGKLANSARLY-DYQ
GVINVGDFNFDGHDDFGVQTGHEGSYGGPSYDVYVFDPNGGKFILNDAMSELTRSSLGFFDVKNKRLRTLGK
SGCCYHVTTVYRVERNRPVAVERHIEDGMRGDG---RMERLVNGKWQ-RKV
>WP_157642226.1/12-335
RAGRLAASLCVAALSWLPVHAVRAARTDAERAICGDAVRVLKDAYRRRIDELQDLPDFDAVKGG-GSRFRLD
DVSSQF-DFNVRM-YADCPPKGKDSETCHAPGQISVYRKDAAKPTIDMPMIFATLMASG-LANSARLY-DYQ
GVINVGDFNFDGHDDFGVQTGNEGSYGGPSYDVYVFDPNGGKFILNDAMSELTRSSLGFFDVKNKRLRTLGK
SGCCYHVTTAYRVERNRPVAVERHIEDGMRGDG---RMERLVNGKWQ-RKV
>WP_157640467.1/8-331
RAGRLAASLCVAALSWLPVHAVRAARTDVERAICGDAVRVLKDAYRRRIDELQDLPDFPDAVNGGGSRFRLD
DVSSQF-DFNV-RMYADCPPKGKDSETCNAPGQISVYRKGAAKPTIDMPMIFATLMASGKLANSARLY-DYQ
GVINVGDFNFDGHDDFGVQTGHEGSYGGPSYDVYVFDPNSGKFILNDAMSELTRSSLGFFDVRNKRLRTFGK
SGCCYHVTTAYRVERNRPVAVERHIEDGM---RGDGRMERLVNGKWQ-RKV
>WP_205567632.1/1-301
--MRYLSLAVSSLLCLFTVWAMSKASTDSEKMICASSDVCLGNEMISRIQALSGSENI----------SLIT
QASDQW-DFVLSV-A-TCD-IDSSYSTCEGSGTLDIFKKGRGDLRITMENMFIELNKKG-TANLVEVYGENN
SGLVIDDANFDHHADIMLRNGNNGAYGGPSYDVFLFDVEKQQFTQNAPLTELASSNLGLFEIKSKTITTFTK
SGCCWHQWSTYQMANNKPVLIVETTEAYS---EEKQAMRELVGGKWK-VKE
>WP_010091409.1/12-335
RAGRLAASLCVAALSWLPAHAVRAARTDVEHAICGDAVRVLKDAYRQRIDELHDLPDFPDAVNGGGSRFRLD
DVSSQF-DFNV-RMYADCPPKGKDSETCNAPGQISVYRKGAAKPTIDMPMIFATLMASGKLANSARLY-DYQ
GVINVGDFNFDGHDDFGVQTGNEGSYGGPSYDVYVFDPNSGKFILNDAMSELTRSSLGFFDVRNKRLRTLGK
SGCCYHVTTAYRVERNRPVAVERHIEDGMRGDG---RMEHLVNGKWQ-RKV
>WP_206555913.1/1-302
--MRYLSLAVSSLLCLFTAMDCSKASTDSEKMICASSDVCLGNEMVSRIQALSGSENI----------SLIT
QASDQW-DFVLSV--ATCDDSSYS--TCEGSGTLDIFKKGRGDLRITMENMFIELNKKG-TANLVEVYGENN
SGLVIDDANFDHHADIMLRNGNNGAYGGPSYDVFLFDVEKQQFTQNAPLTELASSNLGLFEIKSKTITTFTK
SGCCWHQWSTYQIANNNPVLIAETTEEYSE---EKKAMRELVGGKWNVKEK
>WP_119872618.1/1-302
--MRYLSLAVSSLLCLFTAMDCSKASTDSEKMICASSDVCLGNAMVPRIQALSGSENI----------SLIT
QASDQW-DFVLSV--ATCDDSSYS--TCEGSGTLDIFKKGRGDLRITMENMFIELNKKG-TANLVEVYGENN
SGLVIDDANFDHHADIMLRNGNNGAYGGPSYDVFLFDVEKQQFTQNAPLTELASSNLGLFEIKSKTITTFTK
SGCCWHQWSTYQIANNNPVLIAETTEAYSE---EKQAMRELVGGTWKEKEE
>WP_016654565.1/1-220
------MKKITTTLF-SSLLCV---------------IHTAAQ----------------------AQSFVLR
K-STDLFDVTVEV---QCQS------SCHGPATITLYEKGTQKVQFESDDLALHLNKSS-ASSMTDLPPAEQ
NALIFKDFDFDGREDIAIKNGNTGAYGGPIYDIYVFNDQWGKFVYNEALSMLTNAELGMFELHQKRIIAFSQ
SGCCYHVRTEYSIRGQELLLVRELIEDTNS--SKNNKVRVLVDGQWK-QSV
>WP_248721318.1/1-301
--MRYLSLAVSSLLCLFAVWAMSKASTDSEKMICASSDVCLGNEMVSRIQALSGSENI----------SLIT
QASDQW-DFVLSV-A-TCD-IDSSYSTCEGSGTLDIFKKGRGDLRITMENMFIELNKKGETANLVEVYGENN
SGLVIDDANFDHHADIMLRNGNNGAYGGPSYDVFLFDVEKQQFTQNAPLTELASSNLGLFEIKSKTITTFTK
SGCCWHQWSTYQIANNKPVLIVETTEAYS---EEKQAMRELVGGKWQ-VKE
>WP_157654428.1/12-335
RAGRLAASLCVAALSWLPVHAVRAARTDVERAICGDAVRVLKDAYRRRIDELQDLPDFPDAVNGGGSRFRLD
DVSSQF-DFNV-RMYADCPPKGKDSETCNAPGQISVYRKGAAKPTIDMPMIFATLMASGKLANSARLY-DYQ
GVINVGDFNFDGHDDFGVQTGHEGSYGGPSYDVYVFDPNSGKFILNDAMSELTRSSLGFFDVRNKRLRTFGK
SGCCYHVTTAYRVERNRPVAVERHIEDGMRGDG---RMERLVNGKWQ-RKV
>WP_268260967.1/1-230
--MLIRPALVFASLLL---------------------AT------------SAVAEPL---------VYRLT
DPAQKY---AIELRFAQAP----ATSYDPAPATVSLRDKASGELTLVSPEAYATLKTDG-STGQAPMY-GDQ
SVLFFDDFNFDGEQDLALRNGSEGGYGGPSYDVYLFDPATRRLQLSQAFSDLTRDQLGMFETQRRRLHTWTK
SGCCWHQDASWEVHNNLPVMVEERTEELYNPPEQEAFMRTLVNGQWQEHSH
>WP_268264965.1/1-230
-------MLIRPALVL---------------------ASLLLATSAVAE----------------PLVYRLT
DPAQKY-AIELRFAQAPATSYDP------APVTVSLRDKASGELTLVSPEAYATLKTDGSSTGQAPMY-GDQ
SVLFFDDFNFDGEQDLALRNGSEGGYGGPSYDVYLFDPATRRLQLSQAFSDLTRDQLGMFETQRRRLHTWTK
SGCCWHQDASWEVHNNLPVMVEERTEELYNPPEQEAFMRTLVNGQWQEHSH
>WP_157649557.1/8-331
RAGRLAASLCVAALSWLPAHAVRAARTDVERAICGDAVRVLKDAYRQRIDELQDLPDFPDAVNGGGSRFRLD
DVSTQF-DFNV-RMYADCPPKGKDSETCNAPGQISVYRKGAAKPTIDMPMIFATLMASGKLANSARLY-DYQ
GVVNVGDFNFDGHDDFGVQTGNEGSYGGPSYDVYVFDPNSGKFIRNEAMSELTRSSLGFFDVRNKRLRTLGK
SGCCYHVTTAYRVERNRPVAVERHIEDGMRGDG---RMERLVNGKWQ-RKV
>WP_157646684.1/8-331
RAGRLASLCVAALSWLAVSFDCRAARTDVERAICGDAVRGLKDAYRRRI---DELRDLDFPDVKGGSRFRLD
DVSTQF-DFNVRM-YADCPPKGKNSETCHAPGQISVYRKGAAKPTIDMPMIFATLMASG-LANSARLY-DYQ
GVINVGDFNFDGHDDFGVQTGNEGSYGGPSYDVYVFDPNGGKFILNDAMSELTRSSLGFFDVRNKRLRTLGK
SGCCYHVTTAYRVERNRPVAVERHIEDGMRGDG---RMERLVNGKWQ-RKV
>WP_104213003.1/1-301
--MRYLSLAVSSLLCLFTAMDCSKASTDSEKMICASSDVCLGNEMISRIQALSGSENI----------SLIT
QASDQW-DFVLSV--ATCDDSSYS--TCEGSGTLDIFKKGRGDLRITMENMFIELNKKG-TANLVEVYGENN
SGLVIDDANFDHHADIMLRNGNNGAYGGPSYDVFLFDVEKQQFTQNAPLTELASSNLGLFEIKSKTITTFTK
SGCCWHQWSTYQIANNKPVLIVETTEAYSE---EKQAIRELVGGKWK-VKE
>WP_123332372.1/1-230
---MLIPALVLASLLL---------------------ATSAVAE---------------------PLVYRLT
DPAQKY-AIELRF------AQAPATSYDPAPATVSLRDKASGELTLVSPEAYATLKTDG-SLSTGPMY-GDQ
SVLFFDDFNFDGEQDLALRNGSEGGYGGPSYDVYLFDPATRRLQLSQAFSDLTRDQLGMFETQRRRLHTWTK
SGCCWHQDASWEVHNNLPVMVEERTEELYNPPEQEAFMRTLVNGQWQEHSH
>WP_143135476.1/12-335
RTGRLAASLCVAALSWLPVHAVRAARTDVERAICGDAVRGLKDAYRRRI---DELRDLDFPDVKGGSRFRLD
DVSSQF-DFNVRM-YADCPPKGKDSETCNAPGQISVYRKGAAKPTIDMPMIFATLMASG-LANSARLY-DYQ
GVINVGDFNSDGHDDFGVQTGHEGSYGGPSYDVYVFDPNGGKFILNDAMSELTRSSLGFFDVKNKRLRTLGK
SGCCYHVTTVYRVERNLPVAVERHIEDGM---RGDGRMERLVNGKWQ-RKV
>WP_232909975.1/9-366
AQRPRRRVFIIGAAFVAALSGCAAAAPEAPRTATAPVRVCELRRTIARF--DALADDAAVPQLGVGTPDLKG
SLRLRLVDTTLSLQSDGCS----GQRLVCTNATVQLSAPALGEQSL-AQVVFAQSGTTAYSGSLASGFVEGW
HSFMLSDINADGHEDLLVWTGFDGAYGDPSYTYYLYDAGTKRLVENRALAELVR-GHSLSRIADGRLYVWYR
SGACERGEKTIDAREAAPKIADRKDYSTCT--------K---AGQ------
>WP_163909743.1/1-231
-------MVTPRLLAVACLLAS---------------TGVNAE----------------------PLTFHLT
DPAHKY-AIEVVF------AQPPAKSYEGAPAQITLRDKTGGQVRISPEGFVTYKPGSQ-MMEINPLY-GDQ
SLLFFDDFNFDGQQDLAVRNGSEGGYGGPSYDIYLSAPGSPTLVFAPAFSDLTRDQLGMFGVVAKRLHTSSK
SGCCWHQFATWQIEKNEPVMVAEKIEAAQMPSEAKPYMRELKDGQWVERHT
>WP_183270083.1/1-306
---MLSNRVFTFVTLLVSVMAISKATLKDDTAICASPLSCLGNSYISRI---SKLASV-------DNISVIH
TASKQW-DFVLSV--SGCDDNSYP--TCEGPGMLDIFTKDTGKLHLQPQNIFIELDSKG-TANLVEMYGDNN
SGLVVDDINFDGFDDIALRTGNEGAYGGPSYEVLLYKPKSKNFVKNDALTQLGSENLGLFDIQSRTLTTSTK
SGCCWHQSKVWKINNDQPVLIEEITEAAGSGNNQNTMMRKLVNGQWKTTEK
>WP_040035602.1/1-302
--MRYLSLAVSSLLCLFTVWAMSKASTDSEKMICASSDVCLGNEMVSRIQALSGSENI----------SLIT
QASDQW-DFVLSV-A-TCD-IDSSYSTCEGPGTLDIFKKGRGDLRITMENMFIELNKKG-TANLVEVYGENN
SGLVIDDANFDHHADIMLRNGNNGAYGGPSYDVFLFDVEKQQFTQNAPLTELASSNLGLFEIKSKTITTFTK
SGCCWHQWSTYQIANNNPVLIVETTEAYS---EEKQAMRELVGGKWQGKEE
>WP_232451354.1/1-234
-------------------------------------MRVLKDAYRRRI-D--ELQDLDFPDVKNGSRFRLD
DVSTQF-DFNVRM-YADCPPKGKDSETCNAPGQISVYRKGAAKPTIDMPMIFATLMASG-LANSARLY-DYQ
GVINVGDFNFDGHDDFGVQTGHEGSYGGPSYDVYVFDPNGGKFILNDAMSELTRSSLGFFDVKNKRLRTLGK
SGCCYHETTVYRVERNRPVAVERHIEDGM---RGDGRMERLINGKWQ-RKV
>WP_198347403.1/1-253
--MRTTQRAWLKSLQPID-------------------VRVLKDAYRRRI-D--ELQDLDFPDVKGGSRFRLD
DVSTQF-DFNVRM-YADCPPKGKDSETCNAPGQISVYRKGAAKPTIDMPMIFATLMASG-LANSARLY-DYQ
GVINVGDFNFDGHDDFGVQTGHEGSYGGPSYDVYVFDPNGGKFILNDAMSELTRSSLGFFDVKNKRLRTLGK
SGCCYHETTVYRVERNRPVAVERHIEDGMRGDG---RMERLINGKWQ-RKV
>WP_059872768.1/1-324
MLHRLAASLCVAALSWLPVHAVRAARTDVERAICGDAVRVLKDAYRRRI---DELQDLDFPDVKNGSRFRLD
DVSSQF-DFDVRM-YADCPPKGKDSETCNAPGQISVYRKGAAKPTIDMPMIFATLMASG-LANSARLY-DYQ
GVINVGDFNFDGHDDFGVQTGHEGSYGGPSYDVYVFDPNGGKFILNDAMSELTRSSLGFFDVKNKRLRTLGK
SGCCYHVTTAYRVERNLPVAVERHIEDGMRGDG---RMERLVNGKWQ-RKV
>WP_193400291.1/1-301
--MRYLSLAVSSLLFFFTVWAMSKASTDTEKMICASSDVCLGNEMVSRIQALSGSENI----------SLIT
QASGQW-DFVLSVA--RCT-LDPSYSTCEGPGTLDIFKKGRGDLRITMENLFIELNNKG-TANLVEVYGENN
SGLVIDDANFDYHADIMLRNGNRGAYGGPSYDVYLFDVEKQQFTQNVPLTELASSNLGLFEIKSKTIMTFTK
SGCCWHQWSTYQIANNKPVLIVETTEAYS---EEKQAMRELVGGKWL-VKE
>WP_169741224.1/3-325
PLLAG-LVVFAAGIFSAGFAAHNKAATPTEKAICADK-DCLKGRYTERIKELDNTSVALATGTYTGSKFNIG
NASKQY-DFVL-RMRDKCDPTQADDGTCEGPGQVQIYAKGGKSPTINMDNIYVSFSKSKQLTNSAAMY--DQ
GVINVGDFNFDGQEDIAIQNGNNGSYSGPSYDVYLFSTKTKKFEYNDSFSSLIESTLGFFQVKRKRLATMAK
DGCCYHEFTEYAVVNNEPVAVARRIEDMR---NDGDTVETLVNGKWKSKTK
>WP_157656986.1/8-331
RAGRLAASLCVAVLSWLPVRAVRAARTDVERAICGDAVRILKDAYRRRIDELQDLPDFPDAVNGGGSRFRLD
DVSSQF-DFNV-RMYADCPPKGKDSETCNAPGQISVYRKGAAKPTIDMPMIFATLMASGKLANSARLY-DYQ
GVINVGDFNFDGHDDFGVQTGNEGSYGGPSYDVYVFDPNGGKFILNDAMSELTRSSLGFFDVRNKRLRTLGK
SGCCYHVTTVYRVERNLPVAVERHIEDGMRGDG---RMERLVNGKWQ-RKV
>WP_198375238.1/3-279
RLDEQLDDTYRVALSLETRTTQRAWLKSLQPNARID-VRVLKDAYRRRI-D--ELQDLDFPDVKGGSRFRLD
DVSTQF-DFNVRM-YADCPPKGKDSETCNAPGQISVYRKGAAKPTIDMPMIFATLMASG-LANSARLY-DYQ
GVINVGDFNFDGHDDFGVQTGHEGSYGGPSYDVYVFDPNGGKFILNDAMSELTRSSLGFFDVKNKRLRTLGK
SGCCYHETTVYRVERNRPVAVERHIEDGMRGDG---RMERLLNGKWQ-RKV
>WP_157641935.1/1-311
-------MSWLPVHAVAASFDCRAARTDVERAICGDAVRVLKDAYRRRI---DELQDLEFPDVKGGSRFRLD
DVSSQF-DFDVRM-YADCPPKGKDSETCNAPGQISVYRKGAAKPTIDMPMIFATLMASG-LANSARLY-DYQ
GVINVGDFNFDGHDDFGVQTGNEGSYGGPSYDVYVFDPNGGKFILNDAMSELTRSSLGFFDVKNKRLRTLGK
SGCCYHETTAYRVERNRPVAVERHIEDGMRGDG---RMERLVNGKWQ-RKV
>WP_089082851.1/3-297
ALRRLLWLLLLLPMLAAASFDCSKAATATEQAICRQPQGLLQDNQRQWLPRAECKADACLQSYKRLEQLQHA
QVRQQIDNAMPAYRFDITLDWGEHGWAAEGPAIINIIDKRSQRRQLRLDNVFMPRDAG--KPLLNQGY----
-GLQWDDFDFDGHIDFAVQKDNTGPYGGPTYRVYLYDTARKQFVLNDELSTLTEENLGLFQVKRKRLRTFAK
SGCCYHETTDYQFDRHHLQAVERLIEDAQDPAGK--EVETLVNGRWK-TST
>WP_265045051.1/1-231
-------MLTPRLLAVACLLAS---------------TGVNAE----------------------PLTFHLT
DPAHKY-AIEVVF------AQPPAKSYEGAPAQITLRDKTGGQVRIDSPEGFVTYKPGQ-MMEINPLY-GEQ
SLLFFDDFNFDGQQDLAVRNGSEGGYGGPSYDIYLSAPGSPTLVFAPAFSDLTRDQLGMFGVVAKRLHTSSK
SGCCWHQFATWQIEKNEPVMVAEKIEAMQTPTQANPYMRELKDGQWIEHQT
>WP_060368508.1/1-324
MLHRLAASLCVAALSWLPVHAVRAARTDVERAICGDAVRVLKDAYRRRI---DELQDLEFPEVKGGSRFRLD
DVSSQF-DFDVRM-YADCPPKGKDSETCNAPGQISVYRKGAAKPTIDMPMIFATLMASG-LANSARLY-DYQ
GVINVGDFNFDGHDDFGVQTGNEGSYGGPSYDVYVFDPNGGKFILNDAMSELTRSSLGFFDVKNKRLRTLGK
SGCCYHETTAYRVERNRPVAVERHIEDGM---RGDGRMERLVNGKWQ-RKV
>WP_157653669.1/8-331
RAGRLAASLCVAALSWLPAHAVRAARTDVEHAICGDAVRVLKDAYRQRIDELQDLPDFPDAVNGGGSRLRLD
DVSTQF-DFNV-RMYADCPPKGKESETCNAPGQISVYRKGAAKPTIDMPMIFATLMASGKLANSARLY-DYQ
GVVNVGDFNFDGHDDFGVQTGNEGSYGGPSYDVYVFDPNSGKFIRNDAMSELTRSSLGFFDVRNKRLRTLSK
SGCCYHETTVYRVERNLPVAVERYIEDGTRADG---RMERLVNGKWQ-RKV
>WP_199104384.1/3-302
TLRRLLWLPLLLPMLAAASFDCSKAATATEQAICRQPQGLLQDNQRQWLPRAECKGDACLQSYQRLAQLQHA
QIHQRIDNAIPAYRFDITLDWGERDWAAEGPAIINIIDQRSQQRQLRLDNVYMARGDNG-LVNTARLY-DLQ
GVINAADFDFDGHADFAVQNGNDGPYGGPTYRVYLYDTARQQFVLNDELSTLTEENLGLFQVRRKRLRTLAK
SGCCYHETTDYQFDHHHLQAVEKLIEDAQDPEGK--QVETLVNGRWK-TST
>WP_157380369.1/1-310
-------MSWLPVHAVAASFDCRAARTDVERAICGDAVRVLKDAYRRRI-D--ELQDLDFPDVKGGSRFRLD
DVSTQF-DFNVRM-YADCPPKGKDSETCNAPGQISVYRKGAAKPTIDMPMIFATLMASG-LANSARLY-DYQ
GVINVGDFNFDGHDDFGVQTGNEGSYGGPSYDVYVFDPNGGKFILNDAMSELTRSSLGFFDVKNKRLRTLGK
SGCCYHETTAYRVERNRPVAVERHIEDGMRGDG---RMERLVNGKWQ-RKV
>WP_198363545.1/12-335
RAGRLAASLCVAALSWLPVHAARAARTDVERAICGDAVRGLKDAYRRRIDELQDLPDFPDAVNGGGSRFRLD
DVSSQF-DFNV-RMYADCPPKGKDSETCNAPGQISVYRKGAAKPTIDMPMIFATLMASGKLANSARLY-DYQ
GVINVGDFNFDGHDDFGVQTGNEGSYGGPSYDVYVFDPNGGKFILNDAMSELTRSSLGFFDVKNKRLRTLGK
SGCCYHETTAYRVERNRPVAVERHIEDGMRGDG---RMERLVNGKWQ-RKV
>WP_232452449.1/70-393
MLHRLAASLCVAALSWLPVHAVRAARTDVERAICGDAVRVLKDAYRRRI---DELQDLEFPDVKNGSRFRLD
DVSTQF-DFDVRM-YADCPPKGKDSETCNAPGKISVYRKGAAKPTIDMPMIFATLMASG-LANSARLY-DYQ
GVINVGDFNFDGHDDFGVQTGHEGSYGGPSYDVYVFDPNGGKFILNDAMSELTRSSLGFFDVKNKRLRTLGK
SGCCYHETTAYRVERNRPVAVERHIEDGMRGDG---RMERLVNGKWQ-RKV
>WP_157677831.1/11-331
---RLAASLCVAALSWLPVHAVRAARTDVERAICGDAVRVLKDAYRRRI-D--ELQDLEFPDVKNGSRFRLD
DVSTQF-DFDVRM-YADCPPKGKDSETCNAPGQISVYRKGAAKPTIDMPMIFATLMASG-LANSARLY-DYQ
GVINVGDFNFDGHDDFGVQTGHEGSYGGPSYDVYVFDPNGGKFILNDAMSELTRSSLGFFDVKNKRLRTLGK
SGCCYHETTAYRVERNRPVAVERHIEDGMRGDG---RMERLVNGKWQ-RKV
>WP_143137164.1/1-311
-------MSWLPVHAVAASFDCRAARTDVERAICGDAVRVLKDAYRRRI-D--ELQDLEFPDVKGGSRFRLD
DVSTQF-DFNVRM-YADCPPKGKDSETCNAPGQISVYRKGAAKPTIDMPMIFATLMASG-LANSARLY-DYQ
GVINVGDFNFDGHDDFGVQTGHEGSYGGPSYDVYVFDPNGGKFILNDAMSELTRSSLGFFDVKNKRLRTLGK
SGCCYHETTVYRVERNRPVAVERHIEDGM---RGDGRMERLVNGKWQ-RKV
>WP_060066254.1/1-324
MLHRLAASLCVVALSWLPVHAVRAARTDVERAICSDAVRVLKDAYRRRI---DELQDLEFPDVKNGSRFRLD
DVSTQF-DFDVRM-YADCPPKGKDSETCNAPGQISVYRKGAAKPTIDMPMIFATLMASG-LANSARLY-DYQ
GVINVGDFNFDGHDDFGVQTGHEGSYGGPSYDVYVFDPNGGKFILNDAMSELTRSSLGFFDVKNKRLRTLGK
SGCCYHETTAYRVERNRPVAVERHIEDGMRGDG---RMERLVNGKWQ-RKV
>WP_157654010.1/8-331
RAGSLAASLCVAALSWLPVHAVRAARTDVERAICSDAVRVLKDAYRRRI---DELQDLEFPDVKNGSRFRLD
DVSSQF-DFNVRM-YADCPPKGKDSETCNAPGQISVYRKGAAKPTIDMPMIFATLMASG-LANSALLY-DYQ
GVINVGDFNFDGHDDFGVQTGHEGSYGGPSYDVYVFDPNGGKFILNDAMSELTRSSLGFFDVKNKRLRTLGK
SGCCYHETTVYRVERNRPVAVERHIEDGMRGDG---RMERLVNGKWQ-RKV
>WP_157658776.1/70-393
MLHRLAASLCVAALSWLPVHAVRAARTDVERAICDDAVRVLKDAYRRRI-D--ELQDLDFPDVKNGSRFRLD
DVSTQF-DFNVRM-YADCPPKGKDSETCNAPGQISVYRKGAAKPTIDMPMIFATLMASG-LANSARLY-DYQ
GVINVGDFNFDGHDDFGVQTGNEGSYGGPSYDVYVFDPNGGKFILNDAMSELTRSSLGFFDVKNKRLRTLGK
SGCCYHETTVYRVERNRPVAVERHIEDGMRGDG---RMERLVNGKWQ-RKV
>WP_157659928.1/11-335
PRPGSLASLCVAALSWLPVHAVRAARTDVERAICGDAVRVLKDAYRRRI---DELQDLEFPDVKGGSRFRLD
DVSSQL-DFNVRM-YADCPPKGKDSETCNAPGQISVYRKGAAKPTIDMPMIFATLMASG-LANSARLY-DYQ
GVINVGDFNFDGHDDFGVQTGNEGSYGGPSYDVYVFDPNGGKFILNDAMSELTRSSLGFFDVKNKRLRTLGK
SGCCYHETTAYRVERNRPVAVERHIEDGM---HGDGRMERLVNGKWQ-RKV
>WP_059481620.1/11-335
PRAGCLASLCVAALSWLPVHAVRAARTDVERAICGDAVRVLKDAYRRRI-D--ELQDLEFPDVKNGSRFRLD
DVSSQF-DFNVRM-YADCPPKGKDSETCNAPGQISVYRKGAAKPTIDMPMIFATLMASG-LANSARLY-DYQ
GVINVGDFNFDGHDDFGVQTGHEGSYGGPSYDVYVFDPNGGKFILNDAMSELTRSSLGFFDVKNKRLRTLGK
SGCCYHETTAYRVERNRPVAVERHIEDGMRGDG---RMERLVNGKWQ-RKV
>WP_060099878.1/31-353
MLHRLAASLCVAALSWLPVHAVRAARTDVERAICGDAVRVLKDAYRRRI-D--ELQDLDFPDVKNGSRFRLD
DVSTQF-DFNVRM-YADCPPKGKDSETCNAPGQISVYRKGAAKPTIDMPMIFATLMASG-LANSARLY-DYQ
GVINVGDFNFDGHDDFGVQTGHEGSYGGPSYDVYVFDPNGGKFILNDAMSELTRSSLGFFDVKNKRLRTLGK
SGCCYHETTVYRVERNRPVAVERHIEDGM---RGDGRMERLINGKWQ-RKV
>WP_157379791.1/12-335
RAGRLAASLCVAALSWLPVHAVRAARTDVERAICDDAVRVLKDAYRQRI---DELQDLEFPDVKGGSRFRLD
DVSTQF-DFDVRM-YADCPPKGKDSETCNAPGKISVYRKGAAKPTIDMPMIFATLMASG-LANSARLY-DYQ
GVINVGDFNFDGHDDFGVQTGHEGSYGGPSYDVYVFDPNGGKFILNDAMSELTRSSLGFFDVKNKRLRTLGK
SGCCYHETTAYRVEQNRPVAVERHIEDGMRGDG---RMERLVNGKWQ-RKV
>WP_059629125.1/12-334
RAGRLAASLCVAALSWLPVHAVRAARTDVERAICGDAVRVLKDAYRRRILQ--DLPDFDAVKGG-GSRFRLD
DVSTQF-DFNVRM-YADCPPKGKDSETCNAPGQISVYRKGAAKPTIDMPMIFATLMASG-LANSARLY-DYQ
GVINVGDFNFDGHDDFGVQTGNEGSYGGPSYDVYVFDPNGGKFILNDAMSELTRSSLGFFDVKNKRLRTLGK
SGCCYHETTAYRVERNRPVAVERHIEDGM---RGDGRMERLVNGKWQ-RKV
>WP_157639114.1/12-335
RAGSLAASLCVAALSWLPVHAVRAARTDVERAICDDAVRVLKDAYRRRI-D--ELQDLDFPDVKNGSRFRLD
DVSTQF-DFNVRM-YADCPPKGKDSETCNAPGQISVYRKGAAKPTIDMPMIFATLMASG-LANSARLY-DYQ
GVINVGDFNFDGHDDFGVQTGHEGSYGGPSYDVYVFDPNGGKFILNDAMSELTRSSLGFFDVKNKRLRTLGK
SGCCYHETTVYRVERNRPVAVERHIEDGMRGDG---RMERLINGKWQ-RKV
>WP_060071171.1/1-324
MLHRLAASLCVAALSWLPVHAVRAARTDVERAICDDAVRVLKDAYRRRI-D--ELQDLDFPDVKNGSRFRLD
DVSTQF-DFNVRM-YADCPPKGKDSETCNAPGQISVYRKGAAKPTIDMPMIFATLMASG-LANSARLY-DYQ
GVINVGDFNFDGHDDFGVQTGNEGSYGGPSYDVYVFDPNGGKFILNDAMSELTRSSLGFFDVKNKRLRTLGK
SGCCYHETTAYRVERNRPVAVERHIEDGM---RGDGRMERLVNGKWQ-RKV
>WP_059743055.1/1-323
MLHRLAASLCVAALSWLPVHAVRAARTDVERAICGDAVRVLRAAYRRRI---DELQDLEFPDVKGGSRFRLD
DVSSQF-DFNVRM-YADCPPKGKDSETCNAPGQISVYRKGATKPTIDMPMIFATLMASG-LANSARLY-DYQ
GVINVGDFNFDGHDDFGVQTGNEGSYGGPSYDVYVFDPNGGKFILNDAMSELTRSSLGFFDVKNKRLRTLGK
SGCCYHETTAYRVERNRPVAVERHIEDGMRCDG---RMERLVNGKWQ-RKV
>WP_059904036.1/1-323
MLHRLAASLCVAALSWLPVHAVRAARTDVERAICGDAVRVLKDAYRRRI-D--ELQDLDFPDVKNGSRFRLD
DVSTQF-DFNVRM-YADCPPKGKDSETCNAPGQISVYRKGAAKPTIDMPMIFATLMASG-LANSARLY-DYQ
GVINVGDFNFDGHDDFGVQTGHEGSYGGPSYDVYVFDPNGGKFILNDAMSELTRSSLGFFDVKNKRLRTLGK
SGCCYHETTAYRVERNRPVAVERHIEDGMHGDG---RMERLVNGKWQ-RKV
>WP_149658310.1/1-231
-------MVAPRLVAVACLLAS---------------AGASAA----------------------PLTYHLT
DPAQKY-AIDVLF------PQPPAQSYEGAPAQITLRDKTSGQVRISPAAFAVYKPDSL-ELDLNPAY-GDQ
SLLFFADFNFDGQQDLAVRNGSEGGYGGPSYDIYLSDPASPTLVFSPAFSSLTRDQLGMFGVVAKRLDTRSK
QGCCWHQSATWQIENNEPVMVSEKIEAMQMPTPAKPYMRELKDGQWIEHRS
>WP_060374703.1/31-354
MLHRLAASLCVAALSWLPVHAVRAARTDVERAICGDAVRVLKDAYRRRI---DELQDLEFPDVKNGSRFRLD
DVSSQF-DFNVRM-YADCPPKGKDSETCNAPGKISVYRKGAAKPTIDMPMIFATLMASG-LANSARLY-DYQ
GVINVGDFNFDGHDDFGIQTGHEGSYGGPSYDVYVFDPNGGKFILNDAMSELTRSSLGFFDVKNKRLRTLGK
SGCCYHETTAYRVERNRPVAVERHIEDGMRGDG---RMERLVNGKWQ-RKV
>WP_054047502.1/1-231
-------MVTPRLLAVACLLAS---------------TGVNAE----------------------PLTFHLT
DPAHKY-AIEVVF------PQPPAKSYEGAPAQITLRDKTGGQVRIDSPEGFVTYKPGQ-MMEINPLY-GEQ
SLLFFDDFNFDGQQDLAVRNGSEGGYGGPSYDIYLSAPGSPTLVFAPAFSDLTRDQLGMFGVVAKRLHTSSK
SGCCWHQFATWQIEKNEPVMVAEKIEAMQMPTQANPYMRELKDGQWIEHQT
>WP_157379706.1/8-331
RAGRLASLCVAALSWLAVSFDCRAARTDVERAICGDTVHALKDAYRRRIDELQDLPDFDAVKGG-GSRFRLD
DVSTQF-DFNVRM-YADCPPKGKDSETCNAPGQISVYRKGAAKPTLDMPMIFATLMASG-LANSARLY-DYQ
GVINVGDFNFDGHDDFGVQTGNEGSYGGPSYDVYVFDPNSGKFILNDAMSELTRSSLGFFDVRNKRLRTLSK
SGCCYHETTVYRVERNLPIAVERHIEDGMRGDG---RMERLVNGKWQ-RKV
>WP_138525339.1/1-319
MKVLRLFIACLSVTLPAASFDCQKASTPMEQAICANDTDCLSDAYRERLEELGPGTGVAQ-----GHDWKQA
LISNTAPGYDFLLDMQPCPQ------TCEGPAFLGIERAGSNEVAIYLPNVFLTRQENG-LVNSARLY-DYQ
GVINAGDFNFDGQPDFAVQNGNRGSYGGPSYDVFLFDAGRQRFIYSPELSALTLENLGFFDIKRKRLITFSK
SGCCYHEKSEYRVEANQPVEVKREIEDAAGGSGDPDMVEELVNGQWKTTSS
>WP_054615088.1/1-231
-------MVAPRLLAVACLLAS---------------TGLNAE----------------------PLTFHLT
DPAHKY-AIEVVF------PQPPAKSYEGAPAQITLRDKTGGQVRIDSPEGFVTYKPGQ-MMEINPLY-GEQ
SLLFFDDFNFDGQQDLAVRNGSEGGYGGPSYDIYLSAPGGPTLVFAPAFSDLTRDQLGMFGVVAKRLHTSSK
SGCCWHQYATWKIENNEPVMVAEKIEAMQ-PTQANPYMRELKDGQWIEHQT
>WP_192310156.1/19-281
DAKNDHDRRDDHPLRHGCLFAF---LPLAALSGCNSVAKTRVDHIQGVA--FEQRWAE-------DTPDESG
FMEMRLGDAAIILQSDGCSHRMINRLICSN---VKLTISTSKLRTLSLPEVWIHPERTGFRGSVRWAFGDDT
HAIILSDINMDGHEDLVVWSGPDGTYGDPSYTYYLYDKEARRLVENKALAKLME-GNSLSRIIDGRLFAWYR
SGPCDRGEKLIGIRGDGAEILARRDYTTC----GENAIEDISDDSWMKLEG
>WP_157650170.1/70-393
MLHRLASLCVAVLSWLAVSFDCRAARTDVERAICGDAVRVLKDAYRRRI---DELQDLEFPDVKGGSRFRLD
DVSTQF-DFDVRM-YADCPPKGKDSETCNAPGQISVYRKGAAKPTIDMPMIFATLMASG-LANSARLY-DYQ
GVINVGDFNFDGHDDFGIQTGHEGSYGGPSYDVYVFDPNGGKFILNDAMSELTRSSLGFFDVKNKRLRTLGK
SGCCYHETTVYRVERNRPVAVERHIEDGMRGDG---RMERLVNGKWQ-RKV
>WP_157636144.1/8-327
RAGRLAASLCVAALSWLPAHAVRAARTDVERAICGDAVRVLKDAYRRRIDELQDLPDFPDAVNGGGSRFRLD
DVSTQF-DFNV-RMYADCPPKGKDSETCNAPGQISVYRKGAAKPTLDMPMIFATLMASGKLANSARLY-DYQ
GVVNVGDFNFDGHDDFGVQTGNEGSYGGPSYDVYVFDPNSGKFILNDAMSELTRSSLGFFDVRNKRLRTLGK
SGCCYHETTVYRVERNRPIAVERHIEDGMRGDG---RMERLINGKWQ-RKV
>WP_060167289.1/12-331
RAGRLAAALCVAALSWLPVHAVRAARTDVERAICGDAVRVLKDAYRRRIDELQDLPDFPDAVNGGGSRFRLD
DVSSQF-DFNV-RMYADCPPKGKDSETCNAPGQISVYRKGAAKPTIDMPMIFATLMASGKLANSARLY-DYQ
GVVNVGDFNFDGHDDFGVQTGHEGSYGGPSYDVYVFDPNAGKFILNDAMSELTRSSLGFFDVKNRRLRTLGK
SGCCYHETTVYRVERNLPVAVERHIEDGMRGDG---RMERLVNGKWQ-RKV
>WP_157646053.1/12-335
RAGRLAASLCVAALSWLPVHAVRAARTDVERAICGNAVRVLKDAYRRRIDELQDLPDFPDAVNGGGSRFRLD
DVSSQF-DFNV-RMYADCPPKGKDSETCNAPGQISVYRKGAAKPTIDMPMIFATLMASGKLANSARLY-DYQ
GVVNVGDFNFDGHDDFGVQTGHEGSYGGPSYDVYVFDPNGGKFILNDAMSELTRSSLGFFDVKNRRLRTLGK
SGCCYHETTVYRVERNLPVAVERHIEDSM---RGDGRMERLVNGKWQ-RKV
>WP_071755153.1/31-354
MLHRLAASLCVAALSWLPVHAVRAARTDVERAICGDAVRVLKDAYRRRI---DELQDLDFPDVKNGCRFRLD
DVSSQF-DFNVRM-YADCPPKGKDSETCNAPGQISVYRKGAAKPTIDMPMIFATLMASG-LANSARLY-DYQ
GVINVGDFNFDGHDDFGVQTGHEGSYGGPSYDVYVFDPNGGKFILNDAMSELTRSSLGFFDVKSKRLRTLGK
SGCCYHETTAYRVERNLPVAVERHIEDGMRGDG---RMERLVNGKWQ-RKV
>WP_143136604.1/70-393
MLHRLAASLCVAALSWLPVHAVRAARTDVERAICGDAVRVLKDAYRRRI---DELQDLEFPDVKNGSRFRLD
DVSSQF-DFNVRM-YADCPPKGKDSETCNAPGQISVYRKGAAKPTIDMPMIFATLMASG-LANSARLY-DYQ
GVINVGDFNFDGHDDFGVQTGHEGSYGGPSYDVYVFDPNGGKFILNDAMSELTRSSLGFFDVKNKRLRTLGK
SGCCYHETTAYRVERNLPVAVERHIEDGM---RGDGRMERLVNGKWQ-RKV
>WP_060379652.1/31-354
MLHRLAASLCVAALSWLPVHAVRAARTDVERAICDDAVRVLKDAYRRRIDELQDLPDFPDAVNGGGSRFRLD
DVSTQF-DFNV-RMYADCPPKGKDSETCNAPGQISVYRKGAAKPTIDMPMIFATLMASGKLANSARLY-DYQ
GVINVGDFNFDGHDDFGVQTGNEGSYGGPSYDVYVFDPNGGKFILNDAMSELTRSSLGFFDVKNKRLRTLGK
SGCCYHETTAYRVERNLPVAVERHIEDGMRGDG---RMERLVNGKWQ-RKV
>WP_157652002.1/8-331
RAGSLAASLCVAALSWLPVHAVRAARTDVERAICDDAVRVLKDAYRRRI---DELQDLDFPDVKNGSRFRLD
DVSTQF-DFNVRM-YADCPPKGKDSETCNAPGQISVYRKGAAKPTIDMPMIFATLMASG-LANSARLY-DYQ
GVINVGDFNFDGHDDFGVQTGNEGSYGGPSYDVYVFDPNGGKFILNDAMSELTRSSLGFFDVKNKRLRTLGK
SGCCYHETTVYRVERNLPVAVERHIEDGMRGDG---RMERLVNGKWQ-RKV
>WP_157661121.1/1-234
-------------------------------------MRVLKDAYRRRI---DELQDLDFPDVKGGSRFRLD
DVSTQF-DFNVRM-YADCPPKGKDSETCHAPGQITVYRKGAAKPTIDMSMIFATLMASG-LANSARLY-DYQ
GVINVGDFNFDGHDDFGVQTGNEGSYGGPSYDVYVFDPNSGKFILNDAMSELTRSSLGFFDVRNKRLRTLGK
SGCCYHETIVYRVERNLPVAVERHIEDGMRGDG---RMERLVNGKWQ-RKV
>WP_157652449.1/8-331
RTGRLASLCVAALLWLAVSFDCRAARTDVERAICGDAVRVLKDAYRRRI---DELQDLEFPDVKGGSRFRLD
DVSSQF-DFNVRM-YADCPPKGKDSETCNAPGQISVYRKGAAKPTIDMPMIFATLMAFG-LANSARLY-DYQ
GVINVGDFNFDGHDDFGVQTGNEGSYGGPSYDVYVFDPNGGKFILNDAMSELTRSSLGFFDVKNKRLRTLGK
SGCCYHETTAYRVERNLPVAVERHIEDGMRGDG---RMERLVNGKWQ-RKV
>WP_059981671.1/12-335
RAGRLAASLCVAALSWLPVHAVRAARTDVERAICGDAVRVLKDAYRRRI---DELQDLEFPDVKNGSRFRLD
DVSTQF-DFDVRM-YADCPPKGKDSETCNAPGKVSVYRKGAAKPTIDMPMIFATLMASG-LANSARLY-DYQ
GVINVGDFNFDGHDDFGVQTGHEGSYGGPSYDVYVFDPNGGKFILNDAMSELTRSSLGFFDVKNKRLRTLGK
SGCCYHETTAYRVERNLPVAVERHIEDGMRGDG---RMERLVNGKWQ-RKV
>WP_155122584.1/1-254
--MRTTQRAWLKSLQP------TNARVD---------VRVLKDAYRRRI---DELQDLDFPDVKGGSRFRLD
DVSTQF-DFNVRM-YADCPPKGKDSETCHAPGQITVYRKGAAKPTIDMPMIFATLMASG-LANSARLY-DYQ
GVINVGDFNFDGHDDFGVQTGNEGSYGGPSYDVYVFDPNSGKFILNDAMSELTRSSLGFFDVRNKRLRTLGK
SGCCYHETIVYRVERNLPVAVERHIEDGMRGDG---RMERLVNGKWQ-RKV
>WP_169369065.1/1-231
-------MVAPRLLAVACLLAS---------------AGASAA----------------------PLTYHLT
DPAQKY-AIEVLF------PQPPAQSFEGAPAQITLRDKSSGQVRISPAAFAVYKPGSQ-EINQAPAY-GDQ
SALFFDDFNFDGQQDLAVRNGSEGGYGGPSYDIYLSDPASLTLVFSPAFSSLTRDQLGMFGVVAKRLDTRSK
QGCCWHQSATWKIENNEPVMVSEKIEAMQMPTQAKPYMRELKDGQWIEHQS
>WP_157652722.1/70-393
MLHRLAASLCVAALSWLPVHAVRAARTDVERAICGDAVRVLKDAYRRRIDELQDLPDFPDAVNGGGSRFRLD
DVSTQF-DFDV-RMYADCPPKGKDSETCNAPGQISVYRKGAAKPTIDMPMIFATLMASGKLANSARLY-DYQ
GVINVGDFNFDGHDDFGVQTGNEGSYGGPSYDVYVFDPNGGKFILNDAMSELTRSSLGFFDVKNKRLRTLGK
SGCCYHETTVYRVERNLPVAVERHIEDGMRGDG---RMERLVNGKWQ-RKV
>WP_157659486.1/3-280
RLDEQLDDTYRVALSL---------TEGETRNGVRTTVRVLKDAYRRRI---DELQDLEFPDVKNGSRFRLD
DVSTQF-DFNV-RMYADCPPKGKDSETCNAPGQISVYRKGAAKPTIDIPMIFATLMASGKLANSARLY-DYQ
GVINVGDFNFDGHDDFGIQTGHEGSYGGPSYDVYVFDPNGGKFILNDAMSELTRSSLGFFDVKNKRLRTLGK
SGCCYHETTAYRVERNLPVAVERHIEDGMRGDG---RMERLVNGKWQ-RKV
>WP_059479332.1/3-328
PLSFSRTAAALSLVALGCVAARHAARTSIEQAICNDAVRALQQAYRQRIAELQARPGFPDAVHGGGSTFRLT
DVSKAF-DFTV-RMYQECPPKGQESAYCEGPGRIAVYRKGAGTPTIDFPTIVATLLPSGKLTQSARLY-DDQ
GVLNVGDFNFDGHDDFGVQTGHEGGYGGPSYDVYLFDPKTGRFDRNNTMSDLTHESLGFFDVKRRRLRAFSK
SGCCYHETTTYRVDDDRLVEVERHIEAAR----MDGKMEAFVAGKWRRKVR
>WP_157664210.1/70-393
MLHRLAASLCVAALSWLPVHAVRAARTDVERAICGDAVRVLKDAYRRRI-D--ELQDLDFPDVKNGSRFRLD
DVSTQF-DFNVRM-YADCPPKGKDSETCNAPGQISVYRKGAAKPTIDMPMIFATLMASG-LANSARLY-DYQ
GVINVGDFNFDGHDDFGVQTGHEGSYGGPSYDVYVFDPNGGKFILDDAMSELTRSSLGFFDVKNKRLRTLGK
SGCCYHETTVYRVERNRPVAVERHIEDGMRGDG---RMERLVNGKWQ-RKV
>WP_143286763.1/106-429
RAGRLAASLCVAALSWLPAHAVRAARTDVERAICGDAVRALKDAYRRRIDELQDLPDFPDAVNGGGSRFRLD
DVSTQF-DFNV-RMYADCPPKGKDGETCNAPGQLSVYRKGAAKPTIDMPMIFATLTASGKLANSARLY-DYQ
GVINVGDFNFDGHDDFGVQTGNEGSYGGPSYDVYVFDPNSGKFILNDAMSELTRSSLGFFDVRNKRLRTLGK
SGCCYHETTVYRVERNLPIAVERHIEDATRGDG---RMERLVNGKWQ-RKV
>WP_157381434.1/3-331
SIPLLRAGRLAASLCVSCAHAVRTARTDVERAICGDTVRALKDAYRRRIDELQDLPDFPDAVNGGGSRFRLD
DVSTQF-DFNV-RMYADCPPKGKDSETCNAPGQISVYRKGAAKPTLDMPMIFATLMASGKLANSARLY-DYQ
GVVNVGDFNFDGHDDFGVQTGNEGSYGGPSYDVYVFDPNSGKFILNDAMSELTRSSLGFFDVRNKRLRTLGK
SGCCYHETTVYRVERNLPVAVERHIEDGARGDG---RMERLVNGRWQ-RKV
>WP_060251311.1/7-328
SRTAAASLVALGCLPVAASFDCHAARTSIEQAICNDAVRALQQAYRQRIAELQARPGFDAVKGG-GSTFRLT
DVSKAF-DFAVRM-YQDCPPKGQDSAYCEGPGRIAVYRKGAGTPTIDFPTIVATLLPSG-LTQSARLY-DDQ
GVLNVGDFNFDGHDDFGVQTGHEGGYGGPSYDVYLFDPKTGRFDRNNAMSDLTHESLGFFDVKRRRLRAFSK
SGCCYHETTTYRVDDDRLVEVERHIEAAR----MDGKMEAFVGGKWRRKVR
>WP_092976836.1/2-323
TPFRGSAIAFAIALLPTASFDCAAARSPIEHAICNDAVAALKEAYRTRIDEVKSQPAFPDPGRVDGPVFPLK
AIAKQH-DFVLRM-LEACPESSNEDTTCEGPAQLVIHDKGQRAVVINLPKVFVTLPKGK-KGPLVTRLYDDQ
GVINVGDFNFDGQEDFGIQTGNEGSYGGPSYDVYLFNAQAQRFVRNSEMTGLILETLGFFEVKNKRLRTWAK
SGCCYHEHTTYAVEHDVPVAVERRIDDAQGGGD---KMETLVNGKWR-SKV
>WP_253535786.1/2-323
TPIRGITIAFAIALLPTASFDCAAARSPIEHAICNDAVAALREAYRTRIDEVKSQPVFPDPGRVDGPVFPLK
AIAKQH-DFVLRM-LEACPESSNEDTTCEGPAQLLIHDKGQRAVVINLPKVFVTLPKGK-KGPLVNSTYDDQ
GVINVGDFNFDGQEDFGIQTGNEGSYGGPSYDVYLFNAQAQRFVPNSEMTGLILETLGFFEVKNKRLRTWAK
SGCCYHEHTTYAVEHDVPVAVERRIDDAQSGDKMKVTVETLVNGKWR-SKV
>WP_157381197.1/8-331
RAGRLAASLCVAALSWLPAHAVRAARTDVERAICGDAVRVLKDAYRRRI---DELQDLGFPDVKNGSRFRLD
DVSTQF-DFNVRM-YADCPPKGKDSETCNARGQISVYRKGAAKPTLDMPMIFATLMASG-LANSARLY-DYQ
GVVNVGDFNFDGHDDFGVQTGNEGSYGGPSYDVYVFDPNSGKFILNDAMSELTRSSLGFFDVRNKRLRTLGK
SGCCYHETTVYRVERNLPVAVERHIEDGARGDG---RMERLVNGKWQ-RKV
>WP_157986724.1/1-219
------MKPLTFLAAL--LLPL---------------AALAQ-----------------------TTTILVT
NSSGRY---NARITAVPCEN------ECKGEAKVQLLEKERNRATFTTEHMIVRLDSNRQKGEKQAAPAEGQ
YPLIFDDFNFDGEEDVAIRNGNNGSYGGLSYDVYVYNKARKTFTRDKWLTTLASENLGMFETRRRQLTVRQK
DGCCWHATIVYGMNNQKMVKVEEITEDARD---GGDMVSRLENGKMKKTVK
>WP_260737515.1/7-314
YLNLLLLAPIAHASSFDC----SKATTPTEKAICSDPNTCIEEHQTERILNNTPPFDPSVTE------YKLT
QASRSF-DFVIRMF----PIQGPDDTTREGPGRVLVFAKGSATPTIVMDNIFASLAKGGQLTNTAKLY-DYQ
GLVNVGDFNFDSHEDFAIQNGNEGAYGGPSYSVYLYSPSTDRFQLSQSMTDLIASTLGFFDVNKKLLTTLSK
DGCCFHTTTTYTVVHDDPIPVSREIEDAT---KSDKYIQRMVNGKWQGKSK
>WP_174965662.1/7-331
LRSGRLALLCVAALSWLPAHAVRAARTDVERAICGDAVRALKDAYRRRIDELQDLPDFPDAVNGGGSRFRLD
DVSTQF-DFNVRM-YADCPPKGKDSETCNAPGQITVYRKGAAKPTLDMPMIFATLMASG-LANSARLY-DYQ
GVVNVGDFNFDGHDDFGVQTGNEGSYGGPSYDVYVFDPNSGKFILNDAMSELTRSSLGFFDVRNKRLRTLGK
SGCCYHETTVYRVERNLPIAVERHIEDGA---RGDGRMERLVNGKWQ-RKV
>WP_060053828.1/1-324
MLHRLASLCVAALSWLAVSFDCRAARTDVERAICGDAVRVLKDAYRRRI---DELQDLEFPDVKGGSRFRLD
DVSSQF-DFNVRM-YADCPPKGKDSETCNAPGQISVYRKGAAKPTIDMPMIFATLMASG-LANSARLY-DYQ
GVIDVGDFNFDGHDDFGVQTGHEGSYGGPSYDVYVFDPNGGKFILNDAMSELTRSSLGFFDVKYKRLRTLGK
SGCCYHETTAYRVERNLPVAVERHIEDGMRGDG---RMERLINGKWQ-RKV
>WP_157655428.1/8-331
RAGRLAASLCVAALSWLPVHAARAARTDVERAICGDAVRVLKDAYRRRIDELQDLPDFDAVKGG-GSRFRLD
DVSTQF-DFNVRM-YADCPPKGKDSETCHAPGQITVYRKGAAKPTIDMPMIFATLMASG-LANSARLY-DYQ
GVINVGDFNFDGHDDFGVQTGNEGSYGGPSYDVYVFDPNSGKFILNDAMSELTRSSLGFFDVRNKRLRTLGK
SGCCYHETIVYRVERNLPVAVERHIEDGM---RGDGRMERLVNGKWQ-RKV
>WP_059601580.1/7-328
SRTAAASLVALGCLPVAASFECHAARTSIEQAICNDAVRALQQAYRQRIAELQARPGFDAVKGG-GSTFRLT
DVSKAF-DFTVRM-YQDCPPKGQDSAYCEGPGRIAVYRKGAGTPTIDFPTIVATLLPSG-LTQSARLY-DDQ
GVLNVGDFNFDGHDDFGVQTGHEGGYGGPSYDVYLFDPKTGRFDRNNAMSDLTHESLGFFDVKRRRLRAFSK
SGCCYHETTAYRVDDDRLVEVERHIEATR----MDGKMEELVGGKWRRKVR
>WP_064805821.1/1-325
MTPISARPGVALAIALTSSFDCGAARSPIEHAICNDPVAALKTAYRARIDELQSQPEFPSSSAVDGPVFSMK
TIAKQH-DFVLRM-LEACPSNADRDATCEGPAQLLIYDKGQRTVTINLPAVFVTLPQGG-KGPLVNSARRYQ
GVINVGDFNFDGQEDFGIQTGNNGSYGGPSYDIYLFNARTQRFVRNSKMTELILETLGFFEVKNKRLRTWAK
GGCCYHERTVYAVERDVPVAVERRIDDAQGGDKMKVTVETLVDGKWR-SKV
>WP_021197092.1/1-325
MTPISARPGVALAIALTSSFNCGVARSPIEHAICNDPVAALKTAYRARIDELQSQPEFPSSSAVDGPVFSMK
TIAKQH-DFVLRM-LEACPSNADRDATCEGPAQLLIYDKGQRTVTINLATVFVTLPQGG-KGPLVNSARRYQ
GVINVGDFNFDGQEDFGIQTGNNGSYGGPSYDIYLFNARTQRFVRNSKMTELILETLGFFEVKNKRLRTWAK
GGCCYHERTVYAVERDVPVAVERRIDDAQGGDKMKVTVETLVDGKWR-SKV
>WP_175896156.1/7-328
SRTAATSLVALGCLSVAASFDCHAARTSIEQAICNDAVRALQQAYRQRIAELQARPGFDAVKGG-GSTFRLT
DMSKEF-DFTVRM-YQDCPPKGKDSAYCEGPGRIAVFRKGAGTPTIDFPTIVATLLPSG-LTQSARLY-DDQ
GVLNVGDFNFDGHDDFGVQTGNEGSYGGPSYDVYLFDPKTGRFDRNSAMSDLTHESLGFFDVKRRRLRAFSK
SGCCYHETTTFRVDDDRLVEVERHIEAAR----MDGKMEQLVGGKWRKKVR
>WP_104656859.1/1-326
MTPISARPGVALAIALTSSFDCGAARSPIEHAICNDPVAVLKTTYRARIDELQSQPEFPSSSAVDGPVFSMK
TIAKQH-DFVLRM-LEACPSNADRDATCEGPAQLLIYDKGQRTVTINLPAVFVTLPQGG-KGPLVNSARRYQ
GVINVGDFNFDGQEDFGIQTGNNGSYGGPSYDIYLFNARTQRFVRNNEMTELILETLGFFEVKNKRLRTWAK
GGCCYHERTVYAVERDVPVAVERRIDDAQGGDKMKVTVETLVDGKWR-SKV
>WP_260772169.1/2-323
TLPRGIAIAFAIAVLPAASFDCAAARSSIEHAICNDAVAALKEAYRTRIDELKSQPAFPEPGPVDGPIFRLN
AIAKQH-DFVLRM-LEACPQSDKEDTTCEGPAQLLIHDKGQRAVVINLPKVFVTLPKGS-KGPLVNSSYDYQ
GVINVGDFNFDGQEDFGIQTGNEGSYGGPSYDIYLFNAQAQRFVPNSEMTGLIQETLGFFEVKNKRLRTWAK
SGCCYHERTVYAVEHDVPVAVERRIDDAQGPGD---KMETLVNGKWR-SKV
>WP_060279467.1/31-354
MLHRLAASLCVAALSWLPVHAVRAARTDVERAICGDAVRVLKDAYRRRI---DELQDLEFPDVKNGSRFRLD
DVSTQF-DFNVRM-YADCPPKGKDSETCNAPGQISVYRKDAAKPTIDMPMIFATLMASG-LANSARLY-DYQ
GVINVGDFNFDGHDDFGVQTGHEGSYGGPSYDVYVFDPNGGKFILDDAMSELTRSSLGFFDVKNKRLRTLGK
SGCCYHETTAYRVERNLPVAVERHIEDGMRGDG---RMERLVNGKWQ-RKV
>WP_268180277.1/1-322
--MKKFVTFASTAFYLFVANAAHRIDNDIDKAICASNADCLVPIYESRIDELLLKGPV--PA---DRKLRIS
HASGHY-DFQLEFNIKSAD-------GADRFGRVAVYEKGSIKPYIPMKQLYIAVDEEN-LTNNAEMY-GMQ
GTINVSDFNFDGEEDVAIRNGNNGSYGGPSYDVFLFSKKQSKFIKSLALSELIESTLGMFDIDKRRLSTWEK
SGCCWHQYTEYELRKNIPVAVYRMTEEPETVDADDFMFEALRNGKWETIKI
>WP_054907994.1/2-320
KLHLSLLAAGLATGLTAASFDCRKARSPMEEAICASGTDCLSDAYRERL--ENLGPAIAASQ---GHDWTRA
LIGNAAPGYDFLLDMQPCAQ------TCEGPAYLGIQRKDSNHVAIYLPNVFLTRQDNG-LVNSARLY-DYQ
GVINSGDFNFDGQPDFAVQNGNRGSYGGPSYDVFLFDAPRQHFIHSPELSSLTLENLGFFDVKRKRLITFAK
SGCCYHEKNEYIIKANQPLAVKREIEDATGGSGDPEMVEELVDGKWQTTSS
>WP_260780505.1/2-323
TLPRGIAIAFAIAVLPAASFDCAAARSSIEHAICNDAVAALKEAYRTRIDELKSQPAFPEPGPVDGPIFRLN
AIAKQH-DFVLRM-LEACPQSDKEDTTCEGPAQLLVHDKGQRAVVINLPKVFVTLPKGS-KGPLVNSAYDYQ
GVINVGDFNFDGQEDFGIQTGNEGSYGGPSYDIYLFNAQAQRFAPNSEMTGLILETLGFFEVKNKRLRTWAK
SGCCYHERTVYAVEHDVPVAVERRIDDAQ---GPGDKMETLVNGKWR-SKV
>WP_059943871.1/1-324
MLHRLASLCVAALSWLAVSFDCRAARTDVERAICGDAVRVLKDAYRRRI---DELQDLEFPDVKGGSRFRLD
DVSTQF-DFNVRM-YADCPPKGKDSETCNAPGQISVYRKGAAKPTIDMPMIFATLMASG-LANSARLY-DYQ
GVINVGDFNFDGHDDFGVQTGNEGSYGGPSYDVYVFDPNGGKFILDDAMSELTRSSLGFFDVKNKRLRTLGK
SGCCYHETTVYRVERNLPVAVERHIEDGMRGDG---RMERLVNGKWQ-RKV
>WP_201257418.1/1-231
-------MVTPRLLAVACLLAS---------------VCASAE----------------------PLTFHLT
DPAQKY-AIEVVF------PNPPAQSFEGAPAQVTLRDKSSGQERIESPEAFVDLERNK-MMEINPAY-GDQ
SLLFFDDFNFDGQQDMAVRNGSEGGYGGPSYDIYLSDPASPTLVFNPNYSYLTRDQLGMFGVVAKRLHTSSK
SGCCWHQYATWQIEKNQPVMVAEKIMAAQMPTEANPFMRELTAGQWIERHH
>WP_169934928.1/2-320
KLHLLLLAAGLATGLMAASFDCRKARSPMEEAICANGADCLSDAYRERL--ENLGPATAAPQ---GHDWKLA
LIGNAAPGYDFLLDMQPCAQ------TCEGPAYLGIQRKGSNHVAIYLPNVFLTRQDNG-LVNSARLY-DYQ
GVINSGDFNFDGQPDFAVQNGNRGSYGGPSYDVFLFDAPRQRFIHSPELSDLTLENLGFFDVKRKRLITFAK
SGCCYHEKSEYIVKANQPLAVKREIEDAAGGSGEPEMVEELVDGKWQTTSS
>WP_232041448.1/2-323
TPFRGIAIAFAIAVLPAASFDCAAARSPIEHAICNDAVEELKSAYRTRIDELEAQPAFPEPSPVNGQVFPLT
AIAKQH-DFVLRM-LEACPDSSKEDITCEGPAQLVIHDKGQRAVVINLPRVFVALPKGG-MGPLVSAHYDYQ
GVINVGDFNFDGLEDFGIQTGNEGSYGGPSYDIYLFNAQAKRFVPNGEMTALIQETLGFFEVKNKRLRTWAK
SGCCYHERTVYAVEHDVPVAVERRIDDAQGPGD---KMETLVNGKWR-SKV
>WP_260803622.1/2-323
TPFRDIAIAFAIALLPSMSFDCTAARSPIEHAICNDAVEELKSAYRSRIDELEAQPAFPEPSPVNGQVFPLT
AIAKQH-DFVLRM-LEACPQSDKEDTTCEGPAQLLIHEKGQRAVVINLPKVFVTLPKGS-KGPLVNSAYDYQ
GVINVGDFNFDGLEDFGIQTGNEGSYGGPSYDIYLFNAQAQRFVPNSEMTALIQETLGFFEVKNKRLRTWAK
SGCCYHERTVYAVEHDVPVAVERRIDDAQGPGD---KMETLVNGKWR-SKV
>WP_152540827.1/4-372
WMRRHRWRSFASSALL--VAALDSVEHAAPPPSDSDQAATVEARPASQLLQRARIGELRLRSLDPDQPDADG
SLQLRLGDTSIEMQSDGCIDRMVNILICS-NVRLAISTPELSRQFLEPKALRPDRDPPAIRGSLEAGFSEGR
NGIILTDIDEDGHEDLMVWSGPDGSYGDPSYTYYLYDPQARRLVENTALAALME-GHSLSRIVRGRIYAWYR
SGPCDRGEKLIEVHDAVPRIVARRDYAAC----GENALDEIFDDSWMTTPQ
>WP_112186471.1/2-323
TPFRSIAIAFAIILLPAASFDCNAARSPIEHAICNDAVAALKEAYRTRIDEVKSQPVFPDPGRVDGPVYHLK
AIAKQH-DFVLRM-LEACPESSKEDTTCEGPAQLLIHDRGQRAAVINLPKVFVTLPKGG-MGPLVTRLYDYQ
GVINVGDFNFDGKEDFGIQTGNEGSYGGPSYDVYLFNAQTQRFVRNSEMTGLILETLGFFEVKNKRLRTWAK
SGCCYHERTVYAVEHDVPVAVERRIDDAQGSGD---KMETLVNGKWR-SKV
>WP_160078119.1/1-314
MARHALLSCLLPLVADAASFDCAQASHPVERAICADPAACARNRYDWRLEEASLPHAINFPE---TAALQLN
EASAHF-DFSLAL-------DAPCAAICEGSGRLAVLAKGSSKPVIALPGVFLSRRADG-LVNSAQLY-AYQ
GVINVGDFNFDGAEDFAVQNGNRGSYGGPSYDVFLYEPRVRAFRYSRALSALIESTLGFFGVQAQRLETFAK
SGCCWHQRQRYQVAHNQPVPVWRITEDAS-----SVHNEELIDGKWQITET
>WP_192436002.1/1-319
MKLLRLFIACLSFTLSAASFDCQKANTPMEQTICASDSNCLSDAYRERIEELGPGTGGDAQG---HDWKKAL
RISNAAPGYDFLLDMQPCTQ------TCEGPAYLGIQRTGSHEVAIYLPNVFLTRQENG-LVNSARLY-DYQ
GVINAGDFNFDGQPDFAVQNGNRGSYGGPSYDVFLFDARRQRFIYSPELSGLTLENLGFFEVVRKRLTTFAK
SGCCYHEKSEYVVEANQPVEVKREIEDAAGGSGDPEMVEELVNGVWKTTSS
>WP_166369414.1/1-225
---MPLQFIFPCALMLSGIILS---------------AQVV------------------------AHTFMIR
D-GSNLYDAKIEI--KHCTD------ECSGFGKMSLYQKNTQKRAFESQDLNFYLDKNA-TVNVVELY-GEY
SPLIFNDFNFDGSEDLAIRNGNEGAYGGPSYDVYVYHKNKKEFIYSEDLASLTRENLGMFEVVKKRIITRSK
DGCCYHETAQYQVLKKGLVLVEELIEDAT-SAVGGERVRKLIQDKWR-ERN
>WP_205338760.1/1-199
-----------------------------------------------------------------MRIGNAA
P------GFVFLLDMQPCAQ------TCEGPAYLGIQRKDSNEVAIYLPNVFLTRQDNG-LVNSARLY-DYQ
GVINSGDFNFDGQPDFAVQNGNRGSYGGPSYDVFLFDPPRQRFIHSPALSDLTLENLGFFDVEHKRLITFAK
SGCCYHEKSEYIVKANQPLAVKREIEDAAGSGEPEMVLEELVDGKWQTTSS
>WP_213939206.1/1-231
-------MVAPRLLAVACLLAS---------------AGVKAE----------------------PLTFHLT
DPAQKY-AIEVVF------PQPPAQSYEGAPAQITLRDKTSGQVRISPEAFAVYKPDSR-MIEINPLY-GEQ
SLLFFDDFNFDGQQDLAVRNGSEGGYDGPSYDIYLSDPASPTLVFSPAYAYLTRDQLGMFRVVAKRLHTGSK
SGCCWHQYATWQIENNEPVMVAEKIEAMQMPTQANPYMRELKDGQWIEHQT
>WP_167060250.1/5-329
LRTRVAAALALSLIAFVPTLAFAAAHSKIEHAICDDPTEALRNAYRERIGELKAIPTFPAPGPVEGPTYRLT
KIAKQH-DFVLRL-LEACEPDDESDSTCEGPAQLLIYGKGNARLTINLTNVYLTLPKGA-RGPLVARMYDYQ
GVINVGDFNFDGNEDFGIQTGNEGSYGGPSYAIFLFSPEEGRFEYNDAMSGLIAETLGFFDVRHQLIRTSGK
SGCCYHENTAYRIDHDVPVPVERHIEDALNSDNG--KMEKLVNGKWQ-SKV
>WP_020296106.1/1-230
---MSIPVLVVTGLLL---------------------ATAATAE---------------------PLVYQLT
DPAQKY-RVELRF------AQPPADSYESAPATVSLRDKASGELTLESPAAYATLKQDG-SLSTGPMY-GDQ
SALFFDDFNFDGEQDLALRNGSEGGYGGPSYDVYLFDPGTRRLQLSPAFSDLTRNQLGMFDTQARRLHTWSK
SGCCWHQDASWKVENNLPLMVEERIEEGYTPAPEEGFMRALVDGQWQEHSR
>WP_068824639.1/1-313
--------MARHTLALLCLLPLAQASHPLEQSICADPAACGREHYGWRL--SLPHAVESLPE---TGALQLN
EASAQF-DFSL-ALDEPCA-----DTSCEGSGRLAVLKKGSSKPVIALPGVFLSRRADG-LVNSAQLY-AYQ
GVVNVGDFNFDGAEDFAVQNGNRGSYGGPSYDVFLYEPRVRAFRYSRALSALIESTLGFFAVKAKRLETFAK
SGCCWHQQERYKVTNNRPVAVWRFTEDATV---QGDVVEELIDGNWQVTES
>WP_078471306.1/1-230
---MSIPVLVVAGLLL---------------------ATAAAAE---------------------PLVYQLT
DPAQKY-RVELRF------AQPPADSYESAPATVSLRDKTSGELTLDSPAAYATLKQDG-SLSTGPMY-GDQ
SALFFDDFNFDGEQDLALRNGSEGGYGGPSYDVYLFDPGTRRLQLSPAFSDLTRNQLGMFDTQAQRLHTWSK
SGCCWHQDASWKVENNLPLMVEERIEQGYTPAPEEGFMRALVDGQWQEHSR
>WP_159970979.1/1-313
MAHRFLPLACLLPMFAAASFDCAKASHPIEHAICADAQQCAAGDVAGCVRYEWRLQELEQPSAKFQDFLHLD
NASTTY-DFRLAL-DEPCDQ------YCESSGKLAILAKGSSKPVITLPGIYIARDERG-LVNSARLY-DYQ
GVINVDDFNFDGHEDFAVQNGNHGSYGGPSYDVFLYDSKQQAFRHSQAMTRLIASTLGFFDVQAQRLQTLAK
SGCCWHRTSRYRVEGNTPVEVWRSTDGASLMSGYVREVEELRNGKWHLLKR
>WP_051541484.1/2-323
TPLRGIAIAFGIAFLPMASFDCAAARSPMEQAICNDAVAALKEAYRTRIDEVKSQPVFPDPGRVDGPVYHLK
AIAKQH-DFVLRM-LEACPESSKEDTTCEGPAQLLIHDKGQRAVVINLPKVFVTLPKGG-MGPLVNSTYDYQ
GVINVGDFNFDGKEDFGIQTGNEGSYGGPSYDVYLFNAQTQRFVRNSEMTGLILETLGFFEVRNKRLRTWAK
SGCCYHERTVYAVEHDVPVAVERRIDDAQGGDKMKVTVETLVNGKWR-SKV
>WP_199028751.1/1-326
MTPISARPGVALAIALTSSFDCGAARSPIEHAICNDTVAVLKTTYRARIDELQSQPEFSSSAVD-GPVFSMK
HIAKQH-DFVLRM-LEACPSNADRDATCEGPAQLLIYDKGQRAVTINLPAVFVTLPQGG-KGPLVNSAYDYQ
GVINVGDFNFDGQEDFGIQTGNNGSYGGPSYDIYLFNARTQRFVRNSEMTELILETLGFFEVKNKRLRTWAK
SGCCYHERTVYAVERDVPVAIERRIDDAQGGGD---KMETLVNGKWR-SKV
>WP_115857594.1/16-287
DEELAYQRRTLDTLYQERTLTLQAAWQKETERLCAAGPVCLLQRIAARFDVLADEAPAPVAVGVRGTPDVQG
RLDLQLVDTKLSLRSDGCG--GVRALVCD-NARLQVSASTLEAQSL-PQVVFAQSGDSAYWGPLSSGFVQRW
YSFIRTDINDDGRLDLMVWTGFDGSYGDPSYTYYLYDTGSKQLVENRALAELTR-GHTLSRIADGRLYLWYR
SGPCERGEKTIDASGAAPKIAESKDYSTC---------T--KAGQ------
>WP_014680293.1/1-324
------MRILFTILLLFTCFSQTTVSQSYKGTINNKYGTVTSTSIQGTWKNADGTKSFFLLNTKDEKVFAYN
FVNDGSPKYTIKFSVETCED------ECRGNASIKLIDKTTHKLVLYSEDLFFYMDKNK-TTNIIELY-GEQ
SPFIFDDFNFDGNTELAVRNGNNSGYGGPSYDVYLFAPASKEFVLNDQLTTMATENLGMFSTKNKRLTTFTK
SGCCWHQTSSYVWRNNKPIEVYKVTEDATG---AGEYMETLVNGKWNKKVK
>WP_089069557.1/1-215
------MKNIQFILILFCVA---------------------------------------------QNKFEIK
NGSGKY-SAEISV--DSCSE------NCEGKATIKLMDKKTNRFTLSSDNLYFFLDEKQ-TVNVIQLY-NEQ
SPLIFNDFNFDGTEDLAIRNGNESAYGGPSYDVYVYNSTKKQLVFSEQLTNLAVDNLGMFETKRKRLITYSK
SGCCWHITAEYEVVNKGLRKVYEFEEDAM---N-GEVVRNLVNNKWQ-SKT
>WP_201187446.1/1-231
-------MVAHRLLAVSCLLVA---------------AAVSAE----------------------PLTYHLT
DPAQKY-VIDVLF------AQPPTQTFDGAPALITLRERTGGQVRIESAEAFALFKPGRKASEFDLAY-ADQ
SLLLFGDFNFDGQQDLAVRNGNEAGYGGPSYDIYLFDPESPTLVLSTSFSALTRGNLGMFDIVTKSLHTQSK
SGCCWRQSATWQIQDNRPVKVAEKTEVVQKPSEANPFMRELKSGQWTERRR
>WP_169920517.1/1-314
-MRLVLSLCLLPSLLQAASFDCSRAEHPVELAICGNAERCTEQRYGGRLDDASLPYPLTAPT---AEPLRLD
QASPRY-DFLLAL-DEPCSQ------TCEGSGSLTVLHKATGKPIIGLPGVFLSRSDSG-LVNSAQLY-EYQ
GVINVGDFNFDGAEDFAVQNGNRGSYGGPSYDVFVYDQHQQAFRYARAMSELIASTLGFFSVSAQRLETFAK
SGCCWHRTSRYRVESNVPREVWRMTEDATEAGEGGMQVDEWREGAWQILSS
>WP_218883956.1/22-361
RRENIRQRALIVTPFHAVTLAVHAARSPIEHAICDDAPAALENAYRERIAALKALPAFPSPGLVDGPTFRLT
TVAKQH-DFAL-RMLEACSEKSDDDSTCEGPGQLLIFGKGQPKLTINLPNVFVTLPKGGNLTNSARLY-DYQ
GVINVGDFNFDGYEDFGIQTGNEGSYGGPSYDVYLFDPKAERFVHNDAMTQLIAETLGFFGVAHKRLHTFAK
SGCCYHEDTTYRVDHDMPVAVARHIEDGQGAGD---KMEELVNGKWH-RKV
>WP_201130723.1/1-230
---MSIPVLVVAGLLL---------------------ATAAAAE---------------------PLVYQLT
DPAQKY-RVELRF------AQPPVDSYESAPATVSLRDKTSDELTLDSPAAYATLRQDG-SLSTGPMY-GDQ
SALFFDDFNFDGEQDLALRNGSEGGYGGPSYDVYLFDPGTRRLQLSPAFSDLTRNQLGMFDTQAQRLHTWSK
SGCCWHQDASWKVENNLPLMVEERIEQGYTPTPEEGFMRALVDGQWQEHSR
>WP_079667043.1/1-216
MKKIVFPVVVLGQFYF------------------------------------------------GQYNFNLK
NASSRF-DAEISV--QNCED------TCSGEGTVNLIDKKTKKHTLTSDNLYFYLNKNQ-SVNVIEMY-GEQ
SPLIFGDFNFDGSEDVAIRNGNEGSYGGPSYNVYVYNLTKKQFVLSQELTDLTFENLGMFETDRKRIITYAK
SGCCYHIKTEYEVVKKGLLKVYEFEEDAM---G-GEIVRNLVKGKWQ-TKT
>WP_004819023.1/1-224
MMNQPFIICKSLGIYL--AFSL----------------------------------------SIHAQVFQIQ
DGSKHY-DAVIDI---ACED------ECGAKAEVKLFKKGSKAVAFHSDDLTMYLDEKF-SVNVIQLY-DEQ
SPLIFDDFNFDGTEDLAIRNGNYGSYGGPVYDIYVFNQSKNKFVLSQELSALTQENLGMFELKRKRIITFNK
SGCCYHIRSEYQVVRKGLLLVREFIEDATS--PKGDQVRNLINGKWK-EKT
>WP_240050506.1/1-263
MKEFPVGINDVGMTRLLPTWFA---------------ARTLCIMVAHRL--LAVSCLLAAAVAE-PLTYHLT
DPAQKY-VIDVLF------AQPPTQTFDGAPALITLRERAGGQVRIESAEAFALFKPGRKASEFDLAY-TDQ
SLLLFGDFNFDGQQDLAVRNGNEAGYGGPSYDIYLFDPESPTLVLSTSFSALTRDNLGMFDIVTKRLHTQSK
SGCCWRQSATWQIQDNNPVKVAEKTEVVQKPSEANPFMRELKSGQWTERRR
>WP_151776939.1/1-217
-------MKKITLCFLGCLLSF----------------------------------------SLQAQRFEIK
NASKFY-DAKIDV---GCE-----QNECSGHAKIELYKKGQKQVRFESDGLSMELDQHGKSSNIVQMY-GEQ
SALIFDDFNFDGQQDLAIRSGDDGPYGGPTYDIYVFNRTRHAFVLSAELSDLTQENLGMFSVKHQRIGVMSK
SGCCWHLWQQYQVVNKGLKLVYTREEDAMS--TMGEKVRKLIQGKWK-TTV
>WP_237814300.1/1-217
-------MKKTTLCFLGCLLSF----------------------------------SLQ------AQRFEIK
NASKFY-DAKIDV---GCEK------ECSGHAKIELYKKGQKQVRFESDGLSMELDQHGKSSNIVQMY-GEQ
SALIFDDFNFDGQQDLAIRSGDDGPYGGPTYDIYVFNRTRHAFVLSAELSDLTQENLGMFSVKHKRLEVMNK
SGCCWHLWQQYQVVNKGLKLVYTREEDAM--STMGEKVRKLIQGKWK-TTV
>WP_021698899.1/1-314
------MRLVLLPLCLLPAASFSRAEHPVELAICGNAERCTEQRYGGRLDDASLPYPLTAPT---AEPLRLD
RASLRY-DFLLTL-DEPCRQ------TCEGSGSLTVLHKAAGKPIIGLPGVFLSRSDSG-LVNSAQLY-EYQ
GVINVGDFNFDGAEDFAVQNGNRGSYGGPSYDVFVYDQHQQAFRYARAMSEMIASTLGFFSVSAQRLETFAK
SGCCWHRTSRYRVEGNVPREVWRMTEDATEAGEGGMQVDEWREGAWQILSS
>WP_085648911.1/1-227
-------MVASRTWIFFCLFAA---------------ASASAE----------------------PLSCQLS
DPANRY-SVDVTI------EHPPTQNFEPVAAQVILRDKSSGEVRID------TADAVD-LVPLNDSV-KAQ
RLVVFGDFNFDGHQDLALRNGNDGGYGAASYDIYLFDPSSPVLVPNKALSELTREYLGLFEVAAHRVVTHAK
SGCCWRQSRTWQVQNNSPVKVTETIEVTQRPSEGSPLMRELKDGRWLEQRR
>WP_129444772.1/1-231
-------MVIPRVLAVSCLLTA---------------AAVSAE----------------------PLTYHLT
DPAKKY-VIDVLF------AQPPAQTFDGAPALITLRERAGGQVRIESAEAFALFKPGRKASEFDLAY-SDQ
SLLLFGDFNFDGQQDLAVRNGNDAGYGGPSYDIYLFDPERPTLVLSKPFSALTRDNLGMFEIVTKRLHTQSK
SGCCWRQSATWQIQDNRPVKVAEKTEVVQKPSEANPFMRELKSGQWTERRR
>WP_154207863.1/2-323
TPFRGIAIAFAIALLPTASFDCAAARSPIEHAICNDAVEELKYAYRTRIDELEAQPAFPEPSPVNGPVFPLT
AIAKQR-DFVLRV-LEACPDSSKEDITCEGPAQLVIHDKGQRAVVINLSRVFVALPKGG-RGPLVSAHYDYQ
GVINVGDFNFDGQEDFGIQTGNEGSYGGPSYDVYLFNAQAQRFVRNSEMTSLILSTLGFFKVENKRLRTFAK
GGCCYHETTTYRVDRDVPVAVARYIEEVMNSGD---KMETFVNGKWR-SKV
>WP_234622433.1/1-224
MMNQPFIICKSLGIYL--AFSL----------------------------------------SIHAQVFQIQ
DGSKHY-DAVIDI---ACED------ECGAKAEVKLFKKGSKAVAFHSDELTMYLDEKF-SVNVIQLY-GEQ
SPLIFDDFNFDGTEDFAIRNGNYGSYGGPVYDIYVFNQSKNKLVLSQELSALTQENLGMFELKRKRIITFNK
SGCCYHIRSEYQVVRKGLLLVREFIEDATS--PKGDQVRNLVNGKWK-EKT
>WP_199935716.1/1-224
MMKQVITICQSVSISL--VLSL----------------------------------------SIQAQVFEIK
NGSKHY-DAIIDM---ACEN------ECGDKAEVKLFKKGSKAIAFHSDELTIYLDKNF-KPNVNQLY-DER
SPLIFADFNFDGTQDLVIRNGHYGPYGGPVYDIYVFNQSKQKFVLSQELSVLTQENLGMFQLKRKRIIALNK
SGCCYHIRSEYQVVKKGLLLVREFIEDELT--SSGNQVRHLINGKWK-EKV
>WP_134421623.1/1-231
-------MVIPRLLAVSCLLTA---------------AAVSAE----------------------PLTYHLT
DPAKKY-VIDVLF------AQPPAQTFDGAPALITLRERAGGQVRIESAEAFALFKPG-RASEFDRNLYSDQ
SLLLFGDFNFDGQQDLAVRNGNDAGYGGPSYDIYLFDPERPTLVLSTSFSALTRDNLGMFEIVTKRLHTQSK
SGCCWRQSATWQIQDNLPVKVAEKTEVVQKPSEANPVMRELKSGQWTERRR
>WP_091522417.1/1-213
------MKKMLFVLLLMPFFAS------------------------------------------AQQSYDLI
DFSDEFSGKIIVDDNQENS-------DLETNCTLNLYQKKNGKLVFSKPAFYSDLEDSV-KSNIQEIPYGEQ
SILIFEDFNFDGKEDIALRTGNYGCYGGPSFEIYLAD--KKGFTFNESFTELGSNYCGMFTVEKKQLQTMTK
SGCCWHQFATYVVENNQVVPIEIVEESYS-GIFADYSVQKRVNGKMVTSHY
>WP_185648296.1/1-308
--------MLFNAAYADC----TAARSPIEHAICNDTLDSLKNMYRERIAELTAMPTFPAPDLVEGPTFRMT
KVAKQH-DFVLRM-LEACPKQGADYSTCEGAGQLLIYGKGQSKVTINLPNVFVTLAKSGGLVNSARLY-DYQ
GVVNVGDFNFDGHEDFGIQTGNEGSYGGPSYDVYLFDPKVGRFVHNDAMTQLIVETLGFFGVAHKRLHTFAK
SGCCYHEATTYRVDHDVPVAVARHIESML---AGGDKMEKLVNGKWR-SKV
>WP_089783461.1/6-228
EIRDALAIELKGIILL--FIMC---------------FFCSNANAQTKI--------------------RIK
DFSQNYYAQVVTK-------------PDSSTYNIQVYEKGTNKRNATADQISDDLLENDQLIPNVKELYGSQ
SVLIYEDYNFDGVKDFAIMNGMNSCYGGPSFDIYLY--INKAFVYNDAFSELSNQYCGMFQVKAKTLTTMTK
DGCCWHQYSEYVVKNNKPVPIKIVEEDAR--GNSPYFVKEWTNGKKKETNE
>WP_149630518.1/1-231
-------MVIPRLLAVSCLLTA---------------AAVSAE----------------------PQTYHLT
DPAKKY-VIDVLF------APPPTQTFDGAAALITLRERAGGQVRIESAEAFALFKPGK-ASEFDRNLYADQ
SLLLFGDFNFDGQQDLAVRNGNEAGYGGPSYDIYLFDPDSPTLVLSPSFSALTRDNLGMFDIVTKSLHTQSK
SGCCWRQSATWQIQDNRPVKVAEKTEVVQKPSEASPFMRELKSGQWTERRR
>WP_056741775.1/1-231
-------MVAPRLLAVSCLLVA---------------AAVSAG----------------------PVTYHLT
DPAKKY-VIDVLF------AQPPAQTFDGAPALITLRERAGGQVRIESAEAFALFKPG-RASEFDLAY-ADQ
SLLLFGDFNFDGQQDLAVRNGNDAGYGGPSYDIYLFDPERSTLMLSTSFSALTRDNLGMFDIVTKRLHTQSK
SGCCWRQSATWQIQGNRPVKVAEKTEVVQKPSEANPFMRELKSGQWTERRR
>WP_102621906.1/1-227
-------MVASRTWVFFCLFAA---------------ASASAE----------------------PLSCQLS
DPANRY-SVDVTI------EHPPTQNFEPVAAQVILRDKSNGEVRI-------DTADAVDLVPLNDSA-KAQ
RLVVFGDFNFDGHQDLAIRNGNDGGYGAASYDVYLFDPSSPVLVPNKALSALTREYLGLFEVAARRLVTHAK
SGCCWRQSRTWQVQNNSPVKVTETIEVAQRPSEGSPLMRELKDGKWLEQRR
>WP_123364359.1/1-231
-------MVAHRLLAVSCLLVA---------------AAVSAE----------------------PLTYHLT
DPAQKY-VIDVLF------AQPPTQTFDGAPALITLRERAGGQVRIESAEAFALFKPGRKASEFDLAY-ADQ
SLLLFGDFNFDGQQDLAVRNGNEAGYGGPSYDIYLFDPESPTLVLSTSFSALTRDNLGMFDIVTKRLHTQSK
SGCCWRQSATWQIQDNRPVKVAEKIEVVQKPSEANPFMRELKSGQWTERRR
>WP_236191491.1/1-227
-------MVASRTWIFFCLFAA---------------ASASAE----------------------PLSCQLS
DPANRY-SVDVTI------EHPPTQNFEPVAAQVILRDKSSGEVRI-------DTADAVDLVPLNDSA-KAQ
RLVVFGDFNFDGHQDLALRNGNDGGYGAASYDVYLFKPSSPVLVPNKALSALTREYLGLFEVAARHLVTHAK
SGCCWRQSSTWQVKDNSPVKVTEIIEVAQRPSEGSPLMRELKEGKWREQRR
>WP_129973679.1/1-227
-------MVASRTWIFFCLFAA---------------ASASAE----------------------PLSCQLL
DPANRY-SVDVTI------EHPPTQNFEPVAAQVILRDKSSGEVRID------TADAVD-LVPLNDSA-KAQ
RLVVFGDFNFDGHQDLALRNGNDGGYGAASYDVYLFKPSSPVLVPNKALSALTREYLGLFEVAARHLVTHAK
SGCCWRQSSTWQVKDNSPVKVTEIIEVAQRPSEGSPLMRELKEGKWREQRR
>WP_237045957.1/1-314
-MRLVLSLGLLPSLLQAASFDCSRAEHPVELAICGNAERCTEQRYGGRLDDASLPYPLAAPA---DEPLRLD
RASPRY-DFLLTL-DEPCSQ------TCEGSGSLTVLHKATGKPFIGLPGVFLSRSDSG-LVNSAQLY-EYQ
GVINVGDFNFDGAEDFAVQNGNRGPYGGPSYDVFVYDQHQQAFRYARAMSELIASTLGFFSIPAQRLETFAK
SGCCWHRTSRYRVESNVPREVWRMTEDATEAGEGGMQVDEWREGAWQILSS
>WP_056514985.1/1-223
-MNQPFIICKSLGIYL--AFSL----------------------------------------SIHAQIFQIQ
DGSKHY-DAVIDI---ACED------ECGAKAEVKLFKKGSKAVAFHSDDLTMYLDEKF-SVNVIQLY-DEQ
SPLIFDDFNFDGTEDLAIRNGNYGSYGGPVYDIYVFNQSKNKFVLSQELSALTQENLGMFELKRKRIITFNK
SGCCYHIRSEYQVVRKGLLLVREFIEDATS--PKGDQVRNLVNGKWK-EKT
>WP_067555237.1/1-223
MQNNLSRLTTLAALYI--LLMS----------------------------------------TGYAQSFFIQ
SASPEY-DAQINV---LCQD------QCGGPAEIILYKHAQPEIRFHTEDLTQYLDEEL-SVNQVELY-GEQ
SSLIFDDFNFDGSTDLAIRNGNNGAYHGPSYDIYVWHKTQHKFIYSKELSELTLTSLGMFEINMKRIRTYNK
SGCCYHITQEYHVIQRGLELVREFIEDATH--SNGEKVRKLYQQRWQ-QTI
>WP_218288691.1/1-222
-MNINQIRFQVLLIFGVCVLSQ----------------------------------------TTQAQVFEIK
NASKRY-DVKI---TTSCT-----DRSCDGQANIDLYLKGTVQRRFSSAELTMDLDETDKSVNVVQLY-GEQ
SAVIFADFNFDGSEDVAIRNGNYGAYGGPTYDVYVFHRAKNKFVLSQELSALTHENLGMFEVKQKRILTFNK
SGCCYHIRSEYIVIKHGLSLVKEFIEDAT-VQAGKVKVRTLNRGRWV-EKV
>WP_151836230.1/2-222
NINQISQLLLIFGVFVLSQATL-------------------------------------------AKVFEIK
NASKRY-DVKMTT---NCMS------SCDGQANIDLYLKGTTQHHFSSAELTMDLDETY-SVNVVQLY-GEQ
SAVIFADFNFDGSEDVAIRNGNYGAYGGPTYDVYVFHRTKNKFVLSQELSALTHENLGMFGVKQKRILTFNK
SGCCYHIRSEYIVIKHGLSLVKEFIEDAT-VQAGKVKVRTLNRGRWV-ERV
>WP_176537164.1/1-222
--MNI-NQIWFQVLLIFG-------------------GCVLSQATQAQV-------------------FEIK
NASKRY-DVKMTT---NCT-DS----SCDGQANIDLYLKGTTQHHFSSAELTIDLDET-YSVNVVQLYGE-Q
SALIFADFNFDGSEDVAIRNGNYGAYGGPTYDVYVFHRTKNKFVLSEELSALTHENLGMFEVKQKRILTSNK
SGCCYHIRSEYIVIKHGLSLVREFIEDAT-VQAGKVKVRMLNLGRWI-EKV
>WP_262085065.1/1-223
-MNQPFIICNSFGIYL--AFSL----------------------------------------SIHAQVFEIQ
DGSKHY-DAVIDI---ACAD------ECGAKAEVKLLKKGSKAVVFHSDELTMYLDEKF-SVNVIQLY-GEQ
SPLIFDDFNFDGTEDLAIRNGNYGSYGGPVYDIYVFNQSKNKFVLSQELSVLTQENLGMFELKRKRIITFNK
SGCCYHIRSEYQVVRKGLLLVREFIEDATS--PQGDQVRNLINGKWK-EKT
>WP_203790235.1/1-314
-MRLVLSLCLLPSLLQAASFDCSRAEHPVELAICGNAERCTKQHYGGRLDDASLPYPLAAPA---DDTLRID
RASLRY-DFLLAL-DEPCSQ------TCEGSGSLTVLHKATGKPIIGLPGVFLSRSDSG-LVNSAQLY-EYQ
GVINVGDFNFDGADDFAVQNGNRGSYGGPSYDVFVYDQHQQAFRYARAMSALIASTLGFFSVSAQRLETFAK
SGCCWHRTSRYRVESNVPREVWRMTEDATEAGEGGMQVDEWREGAWQVLSS
>WP_046052831.1/1-231
-------MVIPRLLAV---------------------SGLLAAAAVSAE----------------PHTYHLT
DPAKKY-VIDVLF------AQPPTQTFDGAPALITLRKRAGGQVRIESAEAFALFKPGK-ASEFDLAY-ADQ
SLLLFRDFNFDGQQDLAVRNGNDAGYGGPSYDIYLFDPERPTLVLSKPFSALTRDNLGMFEIVTKTLHTQSK
SGCCWRQSATWQIQDNRPVKVAEKIEVVQKPSQANPFMRELNSGQWTEHRR
>WP_009118848.1/1-205
MKTRLFSLLALSAASY-------------------------------------------------GKEFVVA
DLPHGW-RAEISV--ENCTT------ACNGPAVIRLSGNGFRQ-QFE------SADAGF-APPADGSRPYLH
SPLAIGDFNFDGLADVAVQNGNKGLYLSPGYDVYLQNTA-KRFLFSQDFSDLTLLGMGLFQTARKVLTTTAR
VGCCVHLQEEWAVLDGKLHNIRRTTHDTT----TPGQLEIWENGRWQ-TRT
>WP_124898664.1/1-213
------MKKLLFVLLLMPFFAT------------------------------------------AQESYDLI
DFSDDL-SAKIIV------DDNQENSDLETNCTLNIYQKKNGKLIFSKPAFYSDYDLE-DKSNIHKIPYGEQ
SILIYEDFNFDGKEDIALRTGNFSCYGGPSFEIYLAD--KNSFVYNESFTELGSNYCGMFMVEKKQLQTMTK
SGCCWHQFSTYVVENNQAVPIEIIEESYSFEYSV----QKRVNGKMLTSHY
>WP_008152057.1/1-231
-------MLTSRLLAVSCLLAA---------------AAVNAG----------------------PLTYHLT
DPAKKY-VIDVQF------AQPPTQTFDGAPALITLRKRAGGQVRIESAEAFALFKPGK-ASEFDLAY-ADQ
NLLLFGDFNFDGRQDLAVRNGNDASYGGPSYDIYLFDPESPTLVLSKPFSALTRDNLGMFGIVTKSLHTQSK
SGCCWHQSATWQIQDNRPMKVAEKTEVVQKPSQASPFMRELKSGQWTERRR
>WP_108736033.1/1-217
------MNKFLPALAL--IISG---------------SLAHAQQQ-----------------------FSLS
GGSANY-DAVITV--ENCT-DG----TCEGKGTIVLTDKQTGKLALTSEDLYFFLNNDQ-SVNIIQLY-NEQ
SPLIFQDFNFDGTEDLAVRNGNNSSYGGPSYDVYVYNKTRKQLVISDELTALAYENLGMFYAKTKRITTFSK
SGCCWHMTSQYEVVNKGLVLVSELEEDAQG--G--EKVRKWVKKKWV-SKS
>WP_046048856.1/1-231
-------MVAPRLLAVACLLVA---------------AAVSAG----------------------PVTYHLT
DPAKKY-VIDVLF------AQPPTQTFDGAPALITLRERAGGQVRIESAEAFALFKPG--ASEFDRNLYADQ
SLLLFGDFNFDGQQDLAVRNGNDAGYGGPSYDVYLFDPESPMLVLSTSFSALTRDNLGMFDIVTKRLHTQSK
SGCCWRQGATWQIQDNRPVKVAENTEVVQKPSEANPFMRELKSGQWTERRR
>WP_147215606.1/2-323
TPFRGIAIAFAIALLPAASFDCAAARTPIEHAICNDAVAALKEAYRTRIDELEAQPAFPDPGPVNGPVFRLN
AIAKQH-DFVLRM-LEACPDSSKEDTTCEGPAQLLVHDKGQRAVVINLPKVFVTLPKGS-KGPLVARLYDYQ
GVINVGDFNFDGLEDFGIQTGNEGSYGGPSYDIYLFNAQAQRFVPNSEMTSLIRSTLGFFEVKSKRLRTFAK
GGCCYHETTTYRVDHDVPVAVARYMEEVMSSGD---KMETLVNGKWR-SKV
>WP_074876264.1/1-231
-------MVASRLLAVSCLLAA---------------GAVSAG----------------------PVTYHLT
DPAKKY-VIDVLF------AQPPTQTFDGAPALITLRKRAGGQVRIESAEAFALFKPGK-ASEFDLAY-ADQ
SLLLFGDFNFDGQQDLAVRNGNDAGYGGPSYDIYLFDPQSRTLLLSPSFSALTRDHLGMFEIVTKSLHTQSK
SGCCWHQSATWQIQDNRPVKVAEKTQVEQKPSEANPFMRELKSGQWTERRR
>WP_266129237.1/1-224
MMNQPFIIHQSSGICLALFLSI---------------------------AH--------------AQVFEIQ
NGSKHY-DAIIDI---ACED------QCGAKAEVKLFKKGSKTVAFHSDEMTLYLDEDF-SVNMIQLY-GEQ
SPLIFDDFNFDGTEDLAIRNGNYGSYGGPVYDIYVFNQSKNQFVLSQELSVLTQENLGMFELKRKRIITFNK
SGCCYHIRSEYQVVRKGLLLVREFIEDELT--SSGNQVRQLINGKWK-EKT
>WP_076031262.1/1-231
-------MVASRLLAVSCLLAA---------------GAVSAG----------------------PVTYHLT
DPAKKY-VIDVLF------AQPPTQTFDGAPALITLRERAGGQVRIESAEAFALFKPGRTASEFDRNLYADQ
SLLLFGDFNFDGQQDLAVRNGNDAGYGGPSYDIYLFDPQSRTLLLSPSFSALTRDHLGMFEIVTKSLHTQSK
SGCCWHQSATWQIQDNRPVKVAEKTQVEQKPSEANPFMRELKSGQWTERRR
>WP_160962469.1/1-183
----------------------------------------------------------------------MG
QVAFQLGDLRLEIEGTQCR-DTGGLLRCAPATIMVERTAGKQSIPI-PSLVFLSNTTAQYRGPFTDQDPGDR
YTAIVSDINGDGNDDLLLWTDFSGRLGAPAYSYYLFDPRTQLFVKSDKLQQATR-GLTLSGITGSTLRFWSG
DAGCKRVIVRLALHGTTPTRLADKTFNAC---------K------------
>WP_157641830.1/1-235
------MKPSLLGVALVC----LACGGEAAELDCRKA-----KTAIERM--ICADADLVLDTLFTYEEQHAR
LVAMEESGQLVEL--ERTQEWLTRRDICSNPRCLTDAYRERVA-AID------GVTAAG-DAPEK-------
-----GDFNFDGYQDFALYNGANGPYGSQTYNVYLYSPEKRTFVLSEAFSKLTLHNINFFKVKRKRLSTFSK
DGCCYHEASEYVVRNNRPVEVFREIREHKDSYAMVTEM-KLVGGKLRATKR
>WP_201949984.1/1-222
----MNNQIWFQVLLIFG-------------------GCVLSQATQ-------------------AQVFEIK
NASKRY-DVKITT---SCTR------SCDGQANIDLYLKGTVQRRFSSAELTMDLDETD-SVNVVQLY-GEQ
SAVIFADFNFDGSEDVAIRNGNYGAYGGPTYDVYIFHRTKNKFVLSQELSALTHENLGMFEVKQKRILTFNK
SGCCYHIRSEYIVIKHGLSLVKEFIEDAT-VQAGKVKVRTLNRGRWV-EKV
>WP_267100518.1/22-386
VSSLKWHARWFGTLCLGALSAIIAAAPSLPSSAELLANRCKLPEQASPALDISAAKPIPSPDGSVGLPDAAG
QVAFSLGDLSLQVANAHCR-DTGGLLLRCAPATVVVQRPAGEQ-SIVPSLVFLNKAADQYRGPIAQQGESER
YTVIVSDINGDGYDDLLLWTDFSGRLGAPAYTYYLFDPKAKRFVKSEKLAQATR-GLALSGISGTTLYLWSE
EGQCKRTMVALALHGTTPTRHSSKTLDFC---------E------------
>WP_248738971.1/1-227
-------MSVSRALFFLCLFGA---------------ASASAD----------------------PLSCQLT
DPANSY-SIDVKV------DHLPTQNFEPVAAQVTLRDKSSGEVRID------AVEATD-LIPIDARICDEQ
RLLVFGDFNFDGHQDLAIRNGNDGGYAAASYDVYLFDPSSPVLVLNKALSALTREYLGLFEVTARLLVTHSK
SGCCWRQTITWQVQDNSPVKVAEKVEVAQRPSEGSPLMRELKDGKWLEQRR
>WP_005400770.1/1-222
-----MINQISFQVLL--IFSG---------------FVLSQTTQ--------------------AQVFEIK
NASKRY-DVKITT---SCTR------SCDGQANIDLYLKGTVQRRISSAELTMDLDETD-SVNVVQLY-GEQ
SAVIFADFNFDGSEDVAIRNGNYGAYGGPTYDVYVFHRTKNKFVLSQELSALTHENLGMFEVKQKRILTFNK
SGCCYHIRSEYIVIKHGLSLVKEFIEDAT-VQAGKVKVRTLNRGRWV-ERV
>WP_157639904.1/1-235
------MKPSLLGVALVC----LACGGEAAELDCRKA-----KTAIERM--ICADADLVLDTLFFTYEEQHS
RVAMEESGQLVEL--ERTQEWLTRRDICSNPRCLTDAYRERVA-AID------GVTAAG-DAPEK-------
-----GDFNFDGYQDFALYNGANGPYGSQTYNVYLYSPEKRTFVLSEAFSKLTLHNINFFKVKRKRLSTFSK
DGCCYHEASEYVVRNNRPVEVFREIREHK-----DSYAMKLVGGKLRTTKR
>WP_248743462.1/1-227
-------MSVPRSLFF---------------------LFLFGAASASAD----------------PLRCQLT
DPANSY-SIDVKV------DHLPTQNFEPVTAQVTLRDKSSGEVRID------AVEATD-LIPIDARICDEQ
RLLVFGDFNFDGHQDLAIRNGNDGGYAAASYDVYLFDPSSPVLVLNKALSALTREYLGLFEVTARLLVTHSK
SGCCWRQTITWQVQDNSPVKVAEKVEVAQRPSEGSPLMRELKDGKWLEQRR
>WP_087552418.1/1-223
MMKKPIPTLHCFSMLI--LMFF---------------AESLH-----------------------AQLYEIK
NGSKLY-DVQIETQYA--------LDQMSGKAIIHLSKKNSKQVTFHSDELTLSFDQKAQQVNIAQIY-GEQ
SAILFGDFNFDGTQDIAISNGNYGSYGGPVYDIYVFNQTKGKFILSKELSALTQENLGMFELKRKRLMTFNK
SGCCYHIRSEYEVVNKGLLLVREFIEAVV---TAGDKVRNLVKGKWR-EKT
>WP_267093270.1/18-386
HPGLVSSFKWAHARWLCLAIVLVAAAPSLPSGAELLANRCKLPEQASPALDISAARPIPSPDGSAGLPDAAG
QVAFSLGDLSLQVADAHCR-DTGGLLRCAPATVVVQRQTGKQSIPV-PSLVFLNKTADQYRGPIAQQGESER
YTAIVSDINGDGYDDLLLWTDFSGRLGAPAYTYYLFDPKAKRFVKSEKLAQATR-GLALSGISGTTLYLWSE
EGQCKRTMVTLALHGTTPTRHSSKTLDFC---------E------------
>WP_166135657.1/1-221
------MKTWLLGLLI--GLSC---------------HSVAS-----------------------AQVFQIR
DASKLY-NVKMQV---NCDQ------SCSGKGTVSLYKKSDQSLKFVSDDLDFDLSDDL-SANIIELY-GEQ
SPLIFDDFNFDGTEDIAIRNGNEGPYGGPTYDVYVYNKTRKHFVFSSDLSALTHENLGMFHVDNKRIHTLSK
SGCCYHIAEEYQVIKKGLVKVKEFIEDATEYPDGEKRVRHLIKGKWV-ENV
>WP_109521760.1/2-230
VAPRLSVSCLLASLFTSV-------------------ITVAAAE---------------------PLTLHLA
DPAQKY-AIDVVY------PQAPTQTFDDAPATITLRDKASGAVRIESAEAFALFKPG--SNELA----ADQ
NLLLFGDFNFDGEQDLAVRNGNDGGYAEPSYDIYLSDAESPTLVLNKAFSALTRENLGLFGVASKRLITQSK
SGCCWRQTGTWQIQNNQPLMIAETIKVAQRPLEATPLMRDLVNGQWTERNH
>WP_078425178.1/1-222
----MNNQISFQVLLIFG-------------------VCVLSQATQAQV-------------------FEIK
NASKHY-DVKMTT---NCT-DS----SCDGQANIDLYLKGTTQHHFSSAELTMDLDET-YSINVVQLY-GEQ
SALIFADFNFDGSEDVAIRNGNYGAYGGPTYDVYVFHRTKNKFVLSEELSALTHENLGMFEVKQKRILTFNK
SGCCYHIRSEYIVIKHGLSLVKEFIEDAT-VQAGKVKVRTLNRGRWI-EKV
>WP_066565998.1/1-218
------MRTTTFATVFACLIVS---------------TTAFAQ----------------------TFLVQQG
S---PLYDAKIDI---ACEH------HCQGPAEITLYRKNTQTPTFTVPDMTIFLNEQA-SVNVVQLY-DEQ
SALIFNDFNFDGQPDLAIYASNDGPYGGPVYQVYVFNKTRQRFVLSRELSELTQMNLGMFQTTRKRLHTMSK
SGCCWHQSSTYSVVGKGLRLVSEHTEDAT---GGGEKVREWVNGRWH-KSV
>WP_062033421.1/1-222
---MNINQISFQVLLIFG-------------------GFVLSQATQ-------------------AQVFEIK
NASKHY-DVKM---TTNCT-DR----SCDGQANIDLYLKGTTQHHFSSAELTMDLDET-DSVNVVQLY-GEQ
SALIFADFNFDGSEDVAIRNGNYGAYGGPTYDVYVFHRTKNKFVLSQELSALTHENLGMFEVKQKRILTFNK
SGCCYHIRSEYVVIKHGLSLVKEFIEDAT-VQAGKVKVRTLNHGRWI-EKV
>WP_234965287.1/1-222
---MNINQISFQVLLIFSGFVL---------------SQTTQ-----------------------AQVFEIK
NASKRY-DVKI---TTSCT-----DRSCDEQANIDLYLKGKTQRRFSSAELTMDLDETDKSVNVVQLY-GEQ
SALIFADFNFDGSEDVAIRNGNYGAYGGPTYDVYVFHRTKNKFVLSQELSALTHENLGMFEVKQKRILTFNK
SGCCYHIRSEYIVIKHGLSLVKEFIEDAT-VQAGKVKVRTLNRGRWV-ERV
>WP_078388735.1/1-222
-----MINQISCQLLL--IFGV---------------FVLSQTTQ--------------------AQVFEIK
NASKHY-DVKMTR---NCTS------SCDGQANIDLYLKGTTQHHFSSAELTMDLDET-YSVNVVQLY-GEQ
SALIFADFNFDGSEDVAIRNGNYGAYGGPTYDVYVFHRTKNKFVLSEELSALTHENLGMFEVKQKRILTFNK
SGCCYHIRSEYIVIKHGLSLVKEFIEDAT-VQAGKVKVRTLNRGRWI-EKV
>WP_085613057.1/1-227
-------MVASRTWIFFCLFAA---------------VSASAE----------------------PLSCQLS
DPANRY-SVDVTI------EHPPTQNFEPVAAQVILRDKSSGEVRITADAVDLALNDS--AKALR---CEEQ
RLVVFGDFNFDGHQDLALRNGNDGGYGAASYDIYLFDPSSPVLVPNKALSELTREYLGLFEVAAHRVVSHAK
SGCCWRQSRTWLVQNNSPVKVTETIEVTQRPSEGSPLMRELRDRKWLEQRR
>WP_010325920.1/1-222
----MNNQIWFQVLLI--FGGF-----------------------------VLSQSAL-------AQVFEIK
NASKHY-DVKM---MTNCS-----DSSCDGQANIDLYLKGTTQHHFSSAELTMDLDETDKSVNVVQLY-GEQ
SAVIFADFNFDGSEDVAIRNGNYGAYGGPTYDVYVFHRTKNKFVLSQELSALTHENLGMFEVKQKRILTFNK
SGCCYHIRSEYIVIKHGLSLVKEFIEDATV--QAG-KVRTLNRGRWI-ERV
>WP_209030365.1/1-192
------------------MNAS-------------------------------------------GTPDAMG
QVVFQLGDLRLEIEGTRCR-DTGGLLRCAPATIMVERTAGKQSIPI-PSLVFLSNTTAQHRGPFTEQDPGDR
YTAIVSDINGDGNDDLLLWTDFSGRLGAPAYSYYLFDPRTQLFVKSDKLQQATR-GLTLSGITGNTLRFWSG
DERCKRVIVRLALHGTTPTRLTDKTFDAC---------K------------
>WP_196076454.1/1-224
MMKQPFIIHQSSGICLALFLSI---------------------------AH--------------AQVFEIQ
NGSKHY-DARIEI---ACED------ECGAKAEVKLFKKGSKTVAFHSDELTMYLDENF-SVNVIQLY-GEQ
SPLIFDDFNFDGTQDLAIRNGNYGSYGGPVYDIYVFNQSKNQFVLSQELSVLTQENLGMFELKRKRIITFNK
SGCCYHIRSEYQVVGKGLLLVRESIEDELT--SSGNQVRQLINGKWK-EKT
>WP_234304038.1/1-222
----MNNQIWFQVLLIFG-------------------VCILSQATQ-------------------AQVFEIK
NASKRY-DVKITT---SCTR------SCDGQANIDLYLKGKTQHHFSSAELTMDLDETD-SVNVVQLY-GEQ
SALIFADFNFDGSEDVAIRNGNYGAYGGPTYDVYVFHRTKNKFVLSQELSALTHENLGMFEVKQKRILTFNK
SGCCYHIRSEYIVIKHGLSLVKEFIEDAT-VQAGKVKVRTLNHGRWI-EKV
>WP_158829065.1/1-227
-------MVAPRSLFFACLFAT---------------ASASAA----------------------PLSCQLQ
DPAQKY-LIDVRV------EQPPVASFDPVAAHIVLRDKTSGAVTLTADAAEL-LKTDG-TGP--SLRCDNQ
QLLVFGDFNFDGQQDVAVRNGNDGGYAAASYDIYLFDAANPVLIANKAFSALTRENLGMFEVAGKRLITRSK
SGCCWRQQASWEIQDKLPVRVAETIEVAQAPSEGSPFMRDLKGGQWVEQRR
>WP_152246182.1/1-197
---------MRTQTFTAS-----------------------------------------------GTPDATG
RVVFQLGDLRLEIEGTQCR-GTGGLLLRCAPATITVERTAGKQ-SIIRSLVFLSNTTAQYRGPFTEQDPGDR
YTAIVSDINGDGNDDLLLWTDFSGRLGAPAYSYYLFDPRAQLFVKSEKLQQATR-ALTLSGITGNTLRFWAG
DEGCKRIIVRLALHGTTPTRLADKTFDAC---------K------------
>WP_228150337.1/11-233
MRGSNMLKLMIGIMCV--LFSI---------------------------AQ--------------AESFLIT
D-ASQIYDVRIDV---ACEED-----KCGGEAKIVLYQKGKTKVQFASEDLNFYLPEDR-QPTLGPMY-GDQ
SGLMFGDFNFDGTEDIAIRSGNNGPYNGPSYEVYVYHKNRNKFVFSQELSDLTYENLGMFQVKRQRIITFSK
GGCCYHAKREYAVLQKGLVLVSESIEDAMR---GDDQVRDLIRGRWKETVK
>WP_242081550.1/18-386
HRGLVASLKWVHARWFCLGIALIAAVPSLPSGAELLANRCKLPEQANLALDISAAKPIPSPDSSVGLPDATG
QVAFSLGDLSLQVADTHCR-DTGGLLLRCAPATVVVQRPAGKQ-SIVPALVFLNKAADQYRGPIAQQGESER
YTAIVSDINGDGNDDLLLWTDFSGRLGAPAYTYYLFDPKTQLFVKSEKLAQATR-GLTLSGISGKTLHLWSE
EGQCSRTMVAIALRGTTPTRHSSRTIDSC---------K------------
>WP_010113763.1/1-219
--------MQPFSLFLTCVFVL-------------------------------SQNTI-------AQIFEIK
KASKLY-DVAIDV---PCDN------KCGGKAKIDLFQKGKTKKSFSSADLTTYLDKDF-SVNVVQLY-GEQ
SPLIFNDFNFDGQEDIAIRNGNAGAYGGPSYDIYVFNRTRNKFVLSDELTKLTHESLGMFKVDQKRILTFNK
SGCCYHIRSEYVVVKKGLRLVKEFIEDATA--EAGDKVRTLSNGHWV-EST
>WP_111452288.1/1-231
-------MVTSRLLAVSCLLAA---------------AAVNAG----------------------PLTYHLT
DPAKKY-VIDVQF------AQPPTQTFDGAPALITLRKRAGGQVRIESAEAFALFKPGRKASEFDRNLYADQ
NLLLFGDFNFDGQQDLAVRNGNNAGYGGPSYDIYLFDPQSPTLVLSSSFSALTRDNLGMFGIVTKSLHTQSK
SGCCWRQSATWQIQDNRPVKVAEKTEVVQKPSQASPFMRELKSGQWTERRR
>WP_172279525.1/1-217
------MNSSVILIIF--IVLG---------------SFCSG-----------------------QQHFEIK
DGSLLY-NAEITV--QDCDD------KCSGNGTIVLKDKRTFRTEFTSDDLYFYLGKDQ-SVNVIQLY-DEQ
SPLIFKDFNFDGFEDIAIRNGNESSYGGPSYDVYVYNTTRKQFVISEELTDLARENLGMFQTKRKRLITFSK
SGCCWHLTTEYRVLGKGLDKVFELEEDAM---N-GESVREKIKNKWI-IKT
>WP_026470986.1/1-222
------MKTIKMFKLLSVLVLS---------------VPMLGH----------------------ATTFQIK
NGSKLY-NAQLDV--AECED------ECSGRAKILLYKKGRQQVILTSENLNFYLDKQQ-SVNVIQLY-NEQ
SPLIFEDFNFDGQQDLAIRNGNESSYGGPSYDVYVFNKTRQKFVISDELTALVTENLGMFQTKRKRLMTFAK
SGCCFHVTSEYAVINKGLKLVYEVTEDAM----GGEQVKNLSTNKWQ-TTV
>WP_252152050.1/1-210
---------MLILMFF---------------------AESLH-----------------------AQLYEIK
N-GSKLYDVQIET------QYALDQM--SGKAIIHLSKKNSKQVTFHSDELTLSFDQKA-QVNIAQIY-GEQ
SAILFGDFNFDGTQDIAISNGNYGSYGGPVYDIYVFNQTKGKFILSEELSTLTQENLGMFELKRKRLMTFNK
SGCCYHIRSEYEVVNKGLLLVREFIEAVV---TAGDKVRNLVKGKWR-EKT
>WP_257498130.1/1-213
-------MKKMLFLVL--LMPF-----------------------------FATA----------QQSFDLI
DFSDDFSGKIIVDDHQENS----ELENC----TLNIYQKKSGK-FFSKPAFYSEYDVE-YKSNVQQIPYGEQ
SILIYEDFNFDGKEDIALRVGNYSCYGGPSYEIYLAD--KNGFVYNESFTELGSNYCGMFTVEKKQLQTMTK
SGCCWHQFSTYVVENNQVVPIEIIEESYS-GFLVDYSVQKRINGKMVTSGY
>WP_264563021.1/1-213
------MKKMLFLILLMPFFAT-----------------------------A-------------QKSFDLI
GFSDDFSGKIIVEGNQENS----DLENC----TLNIYQKKNGKLIFSKPAFYSDMEESKVKSNIKEIPYGEQ
SILIFEDFNFDGKEDIALRNGNYSCYGGPAYEIYLAD--KNAFVYNESFTELGSNYCGMFTVEKKQLQTMTK
SGCCWHQFSTYIVEDNKAVPIEIIEESYS-GFLVDYSVQKRINGKMVTSTH
>WP_089605981.1/1-219
--MKPFNLILTCSVLMLSQNTI-------------------------------------------AQIFEIK
KASKHY-DVVIDV---PCD-----RNECGGQAKIDVYKKGQTKKHFLSTDLTTYLGKDF-SVNVVQLYGE-Q
SPLIFDDFNFDGQEDIAIRNGNEGAYGGPTYDIYIFNRTRNKFVFSDELSALTHENLGMFKLDKKRILTFNK
SGCCYHIRSEYVVVQKGLRLVKEFIEDATV--AEGDKVRTLNKGRWV-ENT
>WP_149086493.1/2-230
VAPRLSVSCLLASLFTSV-------------------ITVAAAE---------------------PLTLHLA
DPAQKY-AIDVVY------PQAPTQTFDDAPATITLRDKASGAVRIESAEAFALFKPG--SNELA----ADQ
NLLLFGDFNFDGEQDLAVRNGNDGGYAEPSYDIYLSDAESPTLVLNKAFSALTRENLGLFGVASKRLITQSK
SGCCWRQTGTWQIQNNQPQMIAETIKVAQRPLEATPLMRDLVNGQWTERNH
>WP_033054589.1/1-231
-------MVIPRLLAVSCLLAA---------------AAVSAE----------------------PHTYHLT
DPAKKY-VIDVLF------AQPPSQTFDGAPALITLRKRAGGQVRIQSAEAFALFKPGHKASEFDRNLYADQ
SLLLFRDFNFDGQQDLAVRNGNDAGYGGPSYDIYLFDPERPTLVLSKPFSALTRDSLGMFEIVTKSLHTQSK
SGCCWRQSATWKIQDNRPVKVAEKIEVVQKPSQANPFMRELRSGQWTEHRR
>WP_150013676.1/1-213
------MKKLLLVLLLMPFFAL-----------------------------A-------------QESYDLI
DFSDEFSGKIIVDDNQENS----DLENC----TLNIYQKKNGKLVFSKPAFYSDFEDSKVKSNIQQIPYGEQ
SILIYEDFNFDGKEDIALRTGNYSCYGGPSFEIYLAD--KNGFTYNESFTELGSNYCGMFTVEKKQLQTMTK
SGCCWHQFSTYVVENNQAVPIEIIEESYS-GIFADYSVQKRVNGKMVTSGY
>WP_139419543.1/1-224
MMKQVITICQSVGISL--VLSL----------------------------------------SIQAQVFEIK
NGSKHY-DAIIDM---ACEN------ECGDKAEVKLFKKGSKAVAFHSDELTMYLDENF-SVNVIELY-GEQ
SPLIFDDFNFDGTQDLAIRNGHYGPYGGPVYDIYVFNQSKQKFVLSQELSVLTQENLGMFQLKRKWIIALNK
SGCCYHIRSEYQVVKKGLLLVREFIEDELT--SSGNQVRHLINGKWK-EKV
>WP_081613443.1/21-389
HPGLVSSFKWAHARWLCLLSAMVAAAPSLPSGAELLANRCKLPEQASPALDISAARPIPSPDGSVGLPDAAG
QVAFSLGDLSLQVADAHCR-DTGGLLRCAPATVVVQRQTGKQSIPV-PSLVFLNKTADQYRGTIAQQGESKR
YTVIVSDINGDGYDDLLLWTDFSGRLGAPAYTYYLFDPKAKRFVKSEKLAQATR-GLALSGISGTTLHLWSE
EGQCKRTMVTLALHGTTPTRHSSKTLDFC---------E------------
>WP_130116356.1/1-224
MMKKPIPILHCFSMLI--LMFF---------------AESLH-----------------------AQLYEIK
NGSKLY-DVQIETQYA--------LDQMSGKAIIHLSKKNSKQVTFHSDELTLSFDQKAQQVNVAQIY-GEQ
SAILFGDFNFDGTQDIAISNGNYGSYGGPVYDIYVFNQTKGNFILSEELSVLTQENLGMFELKRKRLMTFNK
SGCCYHIRSEYEVVNKGLLLVREFIEAVV---TAGDKVRNLVKGRWREKTK
>WP_145250815.1/2-230
VAPRLSVSCLLASLFTSA-------------------SNAAAAE---------------------PLTLHLA
DPAQKY-AIDVVY------PQAPTQTFDDAPATITLRDKASGAVRIESAEAFALFKPG--SNELA----ADQ
NLLLFGDFNFDGKQDLAVRNGNYGGYAEPSYDIYLSDPESPTLVLNKAFSALTRENLGLFGVASNRLITQSK
SGCCWRQTGTWQLQDNQPLMIAETIRVAQRPLEATPLMRDLVNGQWAERNH
>WP_152980462.1/19-390
LACTKETMPHPSPLRLSCSLGVRAQPFTDNPYLSPEVSTPFSREQCQLDDEFIHQTAQRKTSLSYLPPTAHG
SATLILGDARIAVSVDACPVKSDLFRACE-NVRLAVSTPDIAEQQL-PEVIFSDHENDASRGTLEQGFAWGK
YSLMLLDLNNDGHEDLMAWTGFDGSYGDPSYTYFLYDADAKAFVENTAIQALVEM-HSLSRVVDGQFEFWYR
SGPCERGEKSIRFEGNVPRVIKSSDENSC-TNA-----D---QG-------
>WP_228147105.1/1-194
----------------------------------------------------------------------MK
KGSKNY-DASIDV---HCED------ECGGQAKIILYKKAMNTLVFKSDDLTMYLDEKQ-SVNVIQLY-DEQ
SALIFDDFNFDGTEDLAIRNGNKGSYGGPTYDVYVFNQTRKKFVLSEELSTLTRENLGMFQNQRKRIITFNK
SGCCYHITSEYAVVQKGLVPVYELIEDARS--ISGDKVRYLLKGKWR-EKT
>WP_076878305.1/1-222
------MKNGISLKLLICLVLS---------------GPLLSH----------------------AATFHIQ
N-GSKLYNAQLDV--AHCED------ECSGQARILLYQKGSQQITLTSDDLNFYLDKKQ-SVNIIQLY-NEQ
SPLIFEDFNFDGQQDLAIRNGNESSYGGPSYDVYVFNKTRQKFVPSSELTELAYDNLGMFQTKRKRLITFAK
SGCCFHVTSEYAVINKGLKLVHEVTEDAI----GGEQVRNLKNGKWG-TTV
>WP_068973102.1/3-223
KPTPILCLSVSILMFFAY-----------------------------------------------AQLFEIK
NASKLY-DVMIDT---QCEN------ECGGEAEVKLLRKGSNTVTFHTEELSLYLSKQFKHSEIM---KDEQ
GILFFGDFNFDGTEDFAIQNGNNGPYGSPVYDIYVFNQSNKKFVLSQELTALTQENIGMFEVQNKRIKVMTK
DGCCYHIWSEYEVIKKGLLLVREFIEAVV-IAGDKVEVTNLVKGKWKEKTK
>WP_267117178.1/18-386
HPGLVSSFKWAHARWLCLAIVLVAAAPSLPSGAELLANRCKLPEQASPALDISAARPIPSPDGSAGLPDAAG
QVAFSLGDLSLQVADAHCR-DTGGLLRCAPATVVVQRQTGKQSMPV-PSLVFLNKTADQYRGPIAQQGSEGR
YTAIVSDINGDGYDDLLLWTDFSGRLGAPAYTYYLFDPTAKRFVKSEKLAQATR-GLTLSGISGTTLHLWSE
EGQCKRTMVTLALHGTTPTRHSSKTLDFC---------E------------
>WP_042072441.1/1-206
-----------------MVLSQ----------------------------------------SSHAQIFEIR
NGSKKY-DAKINVE---CD-----QDQCGGKAKITLYPKGTKHESFDSDELTIYLDKNFKSVNVIQLY-NEQ
SPLIFDDFNFDGTEDLAIRNGNYGSYGGPVYDVYVFNKTKKKFVLSDELSSLTQENLGMFQIAKKRIITFNK
SGCCYHITSEYMVVNKELLLVREFIE-AVV--TSGEKVRNLVNGKWK-EKT
>WP_152239712.1/21-389
HPGLVSSFKWAHARWLCLLSAIVAAAPSLPSGAELLADRCKLPEQASPTLDISAARPIPSPDGSVGLPDAAG
QVAFSLGDLSLQVADAHCR-DTGGLLRCAPATVVVQRQTGKQSIPV-PSLVFLNKTADQYRGPIAQQGESER
YTAIVSDINGDSYDDLLLWTDFSGRLGAPAYTYYLFDPKAKRFVKSEKLAQATR-GLTLSGISGTTLHLWSE
EGQCKRTMVTLALRGTTPTRHSSKTLDFC---------E------------
>WP_223559879.1/6-223
TLYRSLALILLGPLCF------------------------------------------------GQYRFAIE
DASRKY-NAEVTV--EECQD------ACRNNAAIILFSKSGEK-TLASGDFVMYFEKE-ASTSVTTLTMVHD
NPVVFGDFNFDGTEDVAIRNGSGGNYGSASFDVYVFNSTKKKFVLSKELTEIASSYQGMFDVKRKRLTTYAR
SGASLHYTYEYQVINKGLDLVYEKISDFS-----DEKTREKINNKWI-VRK
>WP_085748411.1/1-227
-------MVASRTWIFFCLFAA---------------ASASAE----------------------SLSCQLS
DPANRY-SVDVTI------EHPPTQNFEPVAAQVILRDKSSGEVRI-------DTADAVDLVPLNDSA-KAQ
RLVVFGDFNFDGHQDLALRNGNDGGYGAASYDVYLFKPSSPVLVPNKALSALTREYLGLFEVAARRLVTHAK
SGCCWRQSHTWQVQNNSPLKVTETIEVAQRPSEGSPLMRELKEGKWREQRR
>WP_236770272.1/1-222
--MNI-NQIWFQVLLIFG-------------------VCVLSQATQAQV-------------------FEIK
NASKRY-DVKMTT---NCS-DR----SCDGLANIDLYLKGTTQHHFSSAELTMDLDETYKSVNVVQLY-GEQ
SALIFADFNFDGSEDVAIRNGNYGAYGGPTYDVYVFHRTKNKFVLSEELSALTHENLGMFEVKQKRILTFNK
SGCCYHIRSEYVVIKHGLSLVKEFIEDAT-VQEGKVKVRTLNRGRWV-ERV
>WP_123847050.1/1-219
MPMKPI----------ACLMAS---------------FVLSSAAMA-------------------QTVITVN
NASARY-NAKITAKCESA--------HFHGEAKIQLLEKERNRATFSSKDFIVQLDSNWKEGDKKAGIADNQ
QPLVFDDFNFDGEEDVAIRNGNNGSYGGPSYDVYVYNTAKKAFVADKMLTRLASENLGMFETFRKQLTVHQK
SGCCWHSTITYGLQGRGLTKVAEVVEEAD---AGGDMVSQLVNGKMK-KSV
>WP_087011505.1/1-222
----MNNQIWFQVLLIFS-------------------GFVLSQTTQ-------------------AQVFEIK
NASKRY-DAKMTT---NCMS------SCDGQANIDLYLKGTTQHHFSSAELTMDLDETY-SVNVVQLY-GEQ
SALIFADFNFDGSEDVAIRNGNYGAYGGPTYDVYVFHRTKNKFVLSEELSTLTHENLGMFEVKQKRILTFNK
SGCCYHIRSEYIVIKHGLSLVKEFIEDAT-VQEGKVKVRTLNRGRWI-EKV
>WP_072409837.1/1-218
---------MMNSRFLLP-------------------FALLGVAAFGQK------------------QFELK
DASKNY---EVKINVENCED------ECKGKGIIELIDKKTSKKTFTSDDLNFYLKADQ-TANIIQLY-DEQ
SPLIFNDFNFDGTEDIAIRNGNESSYGGPSYEVYVFNSTKKQFIISEELTSLAYENLGMFQTERKRLITYSK
SGCCWHLMTEYAVVKKGLLKMYELEEDATG--G-DEIVREFKNNKWV-AKT
>WP_245809060.1/1-218
MILKMMGILCMGLFSIAR-----------------------------------------------AESFLIT
D-ASQIYDVRIDV---ACED------KCGGEAKIVLYQKGKTKVQFTSEDLNFYLPEDR-QPTVGPMY-GYQ
SGLMFGDFNFDGTEDIAIRNGNNGPYNGPSYAVYVYHKNKNKFVFSQELTDLTFENLGMFQVKRQRIITFSK
GGCCYHAKREYAVLKKGLVLLSESIEDAMR---GDDQVRDLIRGRWKETVK
>WP_159153631.1/1-222
---MNINQIWFHVLLIFGVFVL---------------SQTTQ-----------------------AQVFEIK
NASKRY-DVKM---TTNCT-----DRSCDGQANIDLYLKGTTQRRFSSAELTMDLDETDKSVNVVQLY-GEQ
SAVIFADFNFDGSEDVAIRNGNYGAYGGPTYDVYVFHRTKNKFVLSQELSALTHENLGMFEVKQKRILTFNK
SGCCYHIRSEYIVIKHGLSLVKEFIEDAT-VQEGKVKVRTLNRGRWV-EKV
>WP_184450237.1/18-386
HPGLSSALRWAGARRLLCALSAVAAAPPLPSGADLLADRCKLTDQASPALDISAAKPMPSLDNSAGLPDAAG
QVTFPLGDLSLQVADAHCR-DTGGLLLRCAPATVVVQHPAGRQ-SIVPSLVFLNKTTDQYRGALAQQGESER
YTAIVSDINGDGNDDLLLWTDFSGRLGAPAYTYYLFDPKTRRFVKSEKLAQATR-DLTLSGINGTTLQLWSE
EGQCKRTMVTLALRGTTPTRHSSKTIDFC---------K------------
>WP_224467421.1/1-222
----MNNQIWFQVLLI--FGGF-----------------------------VLSQSAL-------AQVFEIK
NVSKRY-DVKITT---SCTR------SCDGQANIDLYLKGITQRRISSAELTIDLDETD-SVNVVQLY-GEQ
SALIFADFNFDGSEDVAIRNGNYGAYGGPTYDVYVFHRSKNKFVLSEELSALTHENLGMFEVKQKRILTFNK
SGCCYHIRSEYIVIKHGLSLVKEFIEDATQAGKVRVTERTLNRGRWV-ERV
>WP_221236295.1/18-386
HPGLSSALRWAGARRLFCALSAVAAAPPLPSGADLLADRCKLADQASPALDISAAKPMPSPDNSVGLPDAAG
QVAFPLGDLSLQVADAQCR-DTGGLLLRCAPATVVVQRPAGRQ-SIVPSLVFLNKTADQYRGALAQQGESER
YTAIVSDINGDGNDDLLLWTDFSGRLGAPAYTYYLFDPKTRRFVKSEKLAQATR-GLTLSGINGTTLHLWSE
EGQCKRTMVTLALRGTTPTRHSSKTIDFC---------K------------
>WP_259639800.1/1-223
MMLATLSFAAAPTTYG--EMDV-----------------------------AAFEKSP-------RTTYTVQ
DFSDRY-RATLDI--SASD-------ETFRPGVISVYNKADGAQRVQSDELVLGTDPKT-KTNVHELPYGEQ
SVLIYQDFNFDGIKDLAVMDGQNSCYHGPSYQVFL--GTADGFRHSDSFTRLAQNNCGLFSVKTRK--TMTK
DGCCWHQTSTYTVRNGEPVLEKQTVLDHTGDSGPTETVSRNQNGKMTHTTR
>WP_259233627.1/1-222
-----MINQISCQLLL--IFGV---------------FVLSQTTQ--------------------AQIFEIK
NASKHY-DVKITT---NCSR------SCDGKANIDLYLKGTTQHHFSSAELTMDLDET-YSVNVVQLY-GEQ
SALIFADFNFDGSEDVAIRNGNYGAYGGPTYDVYVFHRTKNKFVLSEELSVLTHENLGMFEVKQKRILTFNK
SGCCYHIRSEYIVIKHGLSLVKEFIEDAT-VQEGKVKVRTLNRGRWI-EKV
>WP_175551926.1/1-217
-------------------------MPEFPDAVKNGG----------------------------GSRFRLD
DVSTQF-DFDVRM-YADCPPKGKDSETCNAPGQISVYRKGAAKPTIDMPMIFATLMASG-LANSARLY-DYQ
GVINVGDFNFDDHDDFGVQTGHEGSYGGPSYDVYVFDPNGGKFILDDAMSELTRSSLGFFDVKNKRLRTLGK
SGCCYHETTVYRVERNRPVAVERHIEDGMRGDG---RMERLVNGKWQ-RKV
>WP_160964720.1/1-322
------RSDALRPTYSQC---LSKATQQNAEERCVDEDRCKLADQASPALDISAAKPMPSLDNSAGLPDAAG
QVTFPLGDLSLQVADAHCR-DTGGLLLRCAPATVVVQHPAGRQIPV-PSLVFLNKTTDQYRGALAQQGESER
YTAIVSDINGDGNDDLLLWTDFSGRLGAPAYTYYLFDPKTRRFVKSEKLAQATRD-LTLSGINGTTLHLWSE
EGQCKRTMVTLALRGTTPTRHSSKTIDFC---------K------------
>WP_054581061.1/1-219
------MNSWLIVIFI-CLFSN---------------SLY-------------------------AQIFEIQ
Q-GSDLYTAIIEV---ECEED-----TCSGLGKVKLYSKENKKLNFESEDLYFYLNENQ-SVNVIQLY-NEQ
SPLIFDDFNFDGSIDLAIRNGNMGSYGGPTYDVYVYHKNKKNFVLSEELSDLTYLNLGMFYTEQKRIITFNK
SGCCFHVTEEYQVVKKGLVLVKEFIEDAT-HAVGGDRVRNLINGKWNETIN
>WP_111960752.1/6-223
TLYRSLALILLGPLCF------------------------------------------------GQYRFAIE
DASRKY-NAEVTV--EECQD------ACRNNAAIILFSKNGEK-TLASGDFVMYFEKE-ASTSVTTLTMVHD
DPVVFGDFNFDGTEDVAIRNGSGGNYGSASFDVYVFNSTKKQFVLSKELTEIASSYQGMFDVKRKRLTTYAR
SGASLHYTYEYQVINKGLDLVYEKISDFS-----DEKTREKINNKWI-VKK
>WP_157636946.1/1-253
--MRTTQRAWLKSLQPID-------------------VRVLRAAYRRRI---DELQDLEFPDVKGGSRFRLD
DVSTQF-DFNVRM-YADCPPKGKDSETCNAPGQISVYRKGAAKPTIDMPMIFATLMASG-LANSARLY-DYQ
GVINVGDFNFDDHDDFGVQTGHEGSYGGPSYDVYVFDPNGGKFILDDAMSELTRSSLGFFDVKNKRLRTLGK
SGCCYHETTVYRVERNRPVAVERHIEDGMRGDG---RMERLVNGKWQ-RKV
>WP_101207931.1/2-230
VAPRLSVSCLLASLFTSA-------------------SAVAAAE---------------------PLTLHLA
DPAQKY-AIDVVY------PQAPTQTFDDAPATITLRDKASGAVRIESAEAFALFKPG--SNELA----ADQ
NLLLFGDFNFDGEQDLAVRNGNDGGYAEPSYDIYLSDPESPTLVLNKAFSALTRENLGLFGVASKRLITQSK
SGCCWRQTGTWQIQDNQPLMIAETIKVAQRPLEATPLMRDLVNGQWTERNH
>WP_177761214.1/1-215
------MNKLNFTILF-CLMFI----------------------------------------SVHPQKIKLI
DFSDRYSGELTII------SDSNDNQ--EENATLLIYDNKLKK-TVETHAFVSEYDLEDKTNVLEFPY-GEQ
SILIYDDFNFDGIDDIAVRVGYYSCYGGPAYNVYL--AHKNTFDFDEDFTDLAQSYCGFFITEKKQISTMTK
SGCCWHQYNTYKVENNKPVLIESIEESYGTGFLVDYTHSKLENGKMITKKY
>WP_234955317.1/1-222
--MNI-NQISFQVLLIFGGFVL----------------------SQSAL----------------AQIFEIK
NASKRY-DVKITM---SCT-----DRSCDGQANIDLYLKGTAQRRFSSAELTMDLYET-YSVNVVQLYGE-Q
SALIFADFNFDGSEDVAIRNGNYGAYGGPTYDVYVFHRTKNKFVLSEELSALTHENLGMFEVKQKRILTFNK
SGCCYHIRSEYIVIKHGLSLVKEFIEDATV--QTG-KVRTLNRGRWV-ERV
>WP_103293094.1/1-220
--MKRFVYKSLSTLVLLG-------------------PLCFGQYK-----------------------FEVK
NASKNY---TVIINVENCY-DG----RCHDKGTVELFDNKNTKVTFTSEELVIELNENQKSGKLIQLT-EQQ
SPVIIDDFNFDGTEDIAIRNGNNGNYQSDSYDVYVFNSTRMAFVKSKELTDLASNALGLFNVKRKRLISTGK
SGCCRIFTTEYEVVNKGLESVLEKEEDMT----EESRVKEKINNKWV-TKT
>WP_169447731.1/28-391
QAATRFVAPAFVALLLSTQDPVESLRPSYQACMDSAACKMPADPTPAQRTKKSDDTGEEIPTGDFGLPDSDG
KLELQVGDISIRTQVENCK----GQTLYCQVKTLAITAPWGEQV-LAPPQLFFGFDVTAYRGDMSGGFGSML
PTFIIYDLNSDGDEDLMLWTDPYGSYGDPSYTYFLFDPARKAFVEIPALTEATR-GFTLSRIRLNQLDLWYR
SGPCLRGEKVVAIRGTIPVEISHNDYSTC---------D------------
>WP_059937457.1/1-323
MLHRLAASLCVAALSWLPVHAVRAARTDVERAICGDAVRVLKDAYRRRI---DELQDLEFPDVKNGSRFRLD
DVSSQF-DFNVRM-YADCPPKGKDSETCNAPGQISVYRKGAAKPTIDMPMIFATLMASG-LANSARLY-DYQ
GVINVGDFNFDDHDDFGVQTGHEGSYGGPSYEVYVFDPNGGKFILNDAMSELTRSSLGFFDVKNKRLRTLGK
SGCCYHETTVYRVERNLPVAVERHIEDGMRGDG---RMERLVNGKWQ-RKV
>WP_228409821.1/2-218
DRYKTLIFIFYSSFSF------------------------------------------------GQNHFELK
SGSNQY-DAAITV--ADCDE------KCSGNGTVELRDKKTSRVTLNSDDLYFYLNKDQ-SVNVIQLY-NEQ
SPLIFNDFNFDGSEDIAVRNGNESSYGGPSYDVYVYNSTKKQFVISDELTSLAFENLGMFQTKRKRIITFSK
SGCCWHITTEYRIIKKGLDKVFELEEDAMG--G-GDFVREKIKNKWI-IKT
>WP_052686516.1/1-323
MLHRLAASLCVAALSWLPVHAVRAARTDVERAICGDAVRVLRAAYRRRIDELQDLPDFPDAVNGGGCRFRLD
DVSTQF-DFNV-RMYADCPPKGKDSETCNAPGQISVYRKGAAKPTIDMPMIFATLMASGKLANSARLY-DYQ
GVINVGDFNFDDHDDFGVQTGHEGSYGGPSYEVYVFDPNGGKFILNDAMSELTRSSLGFFDVKNKRLRTLGK
SGCCYHETTVYRVERNLPVAVERHIEDGMRGDG---RMERLVNGKWQ-RKV
>WP_174507427.1/1-222
MHKSFINWLLSVSIFL-----------------------------------FLSQPLY-------AQIFQIN
DGSKKF-DARIEL---SCE-----KMNCDGEAKITIFKKGSRQITFHSDELTMYLDEKF-SVNVIQLY-GEQ
SPLIFDDFNFDGTEDLAIRNGNYGSYGGPVYDVYVFHQNKKKFVLSDELSTLTQENLGMFDIKRKRIITFNK
SGCCYHIRSEYQVIQKGLLLVREFIEAVV---TAGDKVRNLVNGKWK-EKT
>WP_157643185.1/1-310
-------MSWLPVHAVAASFDCRAARTDVERAICGDAVRVLRAAYRRRI---DELQDLEFPDVKGGSRFRLD
DVSTQF-DFNVRM-YADCPPKGKDSETCNAPGQISVYRKGAAKPTIDMPMIFATLMASG-LANSARLY-DYQ
GVINVGDFNFDDHDDFGVQTGHEGSYGGPSYDVYVFDPNGGKFILDDAMSELTRSSLGFFDVKNKRLRTLGK
SGCCYHETTVYRVERNRPVAVERHIEDGMRGDG---RMERLVNGKWQ-RKV
>WP_059787908.1/1-323
MLHRLAASLCVAALSWLPVHAVRAARTDVERAICGDAVRVLRAAYRRRI---DELQDLEFPDVKNGSRFRLD
DVSTQF-DFNVRM-YADCPPKGKDSETCNAPGQISVYRKGAAKPTIDMPMIFATLMASG-LANSARLY-DYQ
GVINVGDFNFDDHDDFGVQTGHEGSYGGPSYDVYVFDPNGGKFILDDAMSELTRSSLGFFDVKNKRLRTLGK
SGCCYHETTVYRVERNRPVAVERHIEDGM---RGDGRMERLVNGKWQ-RKV
>WP_143137726.1/1-323
MLHRLAASLC-SALSWLPVHAVRAARTDVERAICGDAVRVLKDAYRRRI---DELQDLEFPDVKNGSRFRLD
DVSSQF-DFNVRM-YADCPPKGKDSETCNAPGQISVYRKGAAKPTIDMPMIFATLMASG-LANSARLY-DYQ
GVINVGDFNFDDHDDFGVQTGHEGSYGGPSYDVYVFDPNGGKFILDDAMSELTRSSLGFFDVKNKRLRTLGK
SGCCYHETTVYRVERNRPVAVERHIEDGMRGDG---RMERLVNGKWQ-RKV
>WP_192500287.1/1-217
-MQKAILLLLLIPSYIIC-----------------------------------------------QTKFTVK
N-GSKIYNAAMTV---NCA-DG----NCSGEGTITITRKEDKSFVLSSEDLYFDLNKDQ-TVNIIQLY-NEQ
SPLIFEDFNFDGHEDLAIRNGNNSGYGGPSYDVYVFNITKTKFVLSKELTALAFENLGMFQTKRKRIITFAK
SGCCWHITTEYEIVMKGLHKVYELEEDAMN--DAGNSVRKWINNKLK-TEV
>WP_261512872.1/1-218
------MNKYITLISF--VFLG---------------FLCSGQHHFELK-----------------------
-TGSNHYDAVITV--NDCDE------KCSGSGIVELKDKKTLRTTLTSDDLYFYLNKEQ-SVNVIQLY-DEQ
SPLIFEDFNFDGSEDIAIRNGNESSYGGPSYDVYVYNSTKKQFVISDELTTLAFENLGMFQTKRKRLITFSK
SGCCWHLTTEYQVIKKGLDKVYELEEDAMG--G-EEFVRQKINNKWI-VKS
>WP_092269583.1/2-230
VAPRLSVSCLLASLFTSA-------------------SAVAAAE---------------------PLTLHLA
DPAQKY-AIDVVY------PQAPTQTFDDAPATITLRDKASGAVRIESAEAFALFKPG--SNELA----ADQ
NLLLFGDFNFDGEQDLAVRNGNDGGYAEPSYDIYLSDPESPTLVLNKAFAALSRENLGLFGVASKRLITQSK
SGCCWRQTGTWQIQNNQPLMIAETIKVAQRPLEATPLMRDLVNGQWTERNH
>WP_185145491.1/1-218
---------MMNSRFLLP-------------------FTLFAVAAFGQN------------------HFELK
DASKNY-DVKINV--ENCDD------ECRGKAVIDLIDKKTSKKTFTSEDLNFYLKEDQ-TANIIQLY-DEQ
SPLIFDDFNFDGTEDLAIRNGNESSYGGPSYEVYVFNSTKKQFVISEELTNLAYENLGMFQTERKRLITYAK
SGCCWHLTTEYTVVKKGLLKVYELEEDATG--G-DERVRELEDDKWT-ANI
>WP_121975746.1/1-222
MHKSFINWLLFVSIFL-----------------------------------FLSQPLY-------AQIFQIN
DGSKDF-DVRIEL---SCE-----KMNCDGDAKITIFKKGSRQITFHSDELTMYLDENF-SVNVIQLY-GEQ
SPLIFDDFNFDGTEDLAIRNGNYGSYGGPVYDVYVFHQNKKKFVLSDELSTLTQENLGMFDIKRKRIITFNK
SGCCYHIRSEYQVIQKGLLLVREFIEAVV---TAGDKVRNLVNGKWK-EKT
>WP_209231675.1/1-258
------MALCLACYSIAAAAVTSPAQRNASPHHTAQADALPQRTSANAASQATSHEATRTQTNASGTPDAMG
QVVFQLGDLRLEIEGTRCR-DTGGLLRCAPATIMVERTAGKQSIPI-PSLVFLSKTTAQHRGPFTEQDGDDR
YTAIVSDINGDGNDDLLLWTDFSGRLGAPAYSYYLFDPRTQLFVKSDKLQQATR-GLTLSGITGNTLRFWSG
DEGCKRVIVRLALHGTTPTRLADKTFDAC---------K------------
>WP_134245631.1/1-222
------MKNGINLKLLICLVLS---------------GPLLSH----------------------AATFQIK
NGSKLY-NAQLDV--AHCED------ECSGQAKILLYKKGSQQVTFISNDLNFYLDKQQ-SVNVIQLY-NEQ
SPLIFEDFNFDGQQDLAIRNGNESSYGGPSYDVYVFNKTPQKFVISDELTALATENLGMFQTKRKRLITFAK
SGCCFHVSSEYAVISKGLKLVHEVTEDAM----GGEQVKNLSTHQWQ-TTV
>WP_058868947.1/1-222
----MKNQIWFQVLLIFG-------------------GFVLSQATQ-------------------AQIFEIK
NASKCY-DVKMTT---NCMS------SCDGQANIDLYLKGTTQHHFSSAELTMDLGETY-SVNVVQLY-GEQ
SALIFADFNFDGSEDVAIRNGNYGAYGGPTYDVYVFHRTKNKFVLSEELSALTHENLGMFEVKQKRILTFNK
SGCCYHIRSEYIVIKHGLSLVKEFIEDAT-VQEGKVKVRTLNHGRWI-EKV
>WP_027380515.1/1-216
MKYRLLGLSILSNFFF------------------------------------------------AQHQFELK
DASKNY-DVKINV--ETCEN------ECSGKSTIELVDKKTSKKELTSDNLNFYLNEDQ-TANIIQLY-NEQ
SPLIFDDFNFDGTEDIAIRNGNESGYGGPSYDVYVFNITKKQLVLSEELTQLAHENLGMFNTERKRLITYSK
SGCCWHLTTEYTVLQRGLFKVYELEEDATG--G--ETVKEFIDDKWT-TNI
>WP_230671047.1/1-211
----MNSRFLMTSVLLGGLCSA-------------------------------------------QNFFELP
NVSEKF-NVIVTI--ENCIEN-----QCNGKATVDIYDKSSMKKTLSSGNFYVDLNEN--RKPALDSL---K
KSVVFDDFNFDGTEDVAIRNGNN-NQGNPFFEVYLNDASTQQLVLNDELTDLVRSNSGMFAVHLKRITAYLK
NGCCWNLRSEYLFVERGLLKVLEFEEDTK----DSKEVREFIDYKWF-TTT
>WP_264741690.1/1-216
MNSKFLPFFLFGGFVL------------------------------------------------GQNHFELN
EASKNY-NVKIDV--QNCDE------ECRGKGKIELFDKRTHKKTLISDDLNFYLDKNQ-TANIIQLY-NEQ
SPLIFEDFNFDGTEDVAVRNGNQSSYAGPSYDVYVYNITKKQLVLSEELTNLAYENLGMFHTERKRLTTFSK
SGCCWHLTTEYTVINKGLVKVYEEEEDATG--G--ERVKEFIDDKWI-TRI
[truncated: 145 more rows]
