# Supplementary material for: Xanthomonas immunity proteins protect against the cis-toxic effects of their cognate T4SS effectors
Source: EMBO Rep. 2024 Feb 8;25(3):27. doi: 10.1038/s44319-024-00060-6 (PMC10933484; doi:10.1038/s44319-024-00060-6)
Supplement: Supplementary file 7 — Movie EV5 [file 44319_2024_60_MOESM7_ESM.zip]

Archive with 2 entries (2 files):
- Movie EV5 Legend.txt
- movie EV5.avi
