# Supplementary material for: Xanthomonas immunity proteins protect against the cis-toxic effects of their cognate T4SS effectors
Source: EMBO Rep. 2024 Feb 8;25(3):27. doi: 10.1038/s44319-024-00060-6 (PMC10933484; doi:10.1038/s44319-024-00060-6)
Supplement: Supplementary file 7 — Movie EV5 [file 44319_2024_60_MOESM7_ESM.zip › Movie EV5 Legend.txt]

Movie EV5  Growth of X. citri ∆X-TfiXAC2610∆virD4  strain transformed with   pBRA (empty) in 2xY 1% agarose medium supplemented with propidium iodide and  spectinomycin monitored over 8 hours by phase contrast and fluorescence microscopy. Sequentially from left to right, the panels display the following: bright-field imaging (grayscale), propidium iodide fluorescence (red), merged channel, and map of propidium iodide permeabilized (PIP) cells detected along the movies (indicated by red squares). Counter of PIP events at the upper left corner of the merged channel. Two fields are shown (divided into parts A and B, upper and lower respectively). 
