# Supplementary material for: Xanthomonas immunity proteins protect against the cis-toxic effects of their cognate T4SS effectors
Source: EMBO Rep. 2024 Feb 8;25(3):27. doi: 10.1038/s44319-024-00060-6 (PMC10933484; doi:10.1038/s44319-024-00060-6)
Supplement: Supplementary file 8 — Movie EV6 [file 44319_2024_60_MOESM8_ESM.zip › Movie EV6 Legend.txt]

Movie EV6 Time-lapse microscopy X. citri ∆X-TfiXAC2610∆ showing examples of spheroplast formation in LB-agarose medium supplemented with propidium iodide (red fluorescence). Interval between frames is 5 minutes.
