# Supplementary material for: Xanthomonas immunity proteins protect against the cis-toxic effects of their cognate T4SS effectors
Source: EMBO Rep. 2024 Feb 8;25(3):27. doi: 10.1038/s44319-024-00060-6 (PMC10933484; doi:10.1038/s44319-024-00060-6)
Supplement: Supplementary file 9 — Movie EV7 [file 44319_2024_60_MOESM9_ESM.zip › Movie EV7 Legend.txt]

Movie EV7 Time-lapse fluorescence microscopy co-culture of X. citri wild-type (carrying pBBR-RFP plasmid (red cells)) and Δ8Δ2609-GFP (carrying pBBR-GFP plasmid (green cells)) in LB-agarose medium. Interval between frames is 10 minutes.
