# Supplementary material for: Xanthomonas immunity proteins protect against the cis-toxic effects of their cognate T4SS effectors
Source: EMBO Rep. 2024 Feb 8;25(3):27. doi: 10.1038/s44319-024-00060-6 (PMC10933484; doi:10.1038/s44319-024-00060-6)
Supplement: Supplementary file 10 — Source Data Fig. 2 [file 44319_2024_60_MOESM10_ESM.zip]

Archive with 12 entries (12 files):
- Fig 2/2A numerical data/2A readme.docx
- Fig 2/2A numerical data/2A - Numerical data.xlsx
- Fig 2/2A numerical data/2A.tif
- Fig 2/2A numerical data/2A.pdf
- Fig 2/2B numerical data/2B.tif
- Fig 2/2B numerical data/2B.pdf
- Fig 2/2B numerical data/2B - numerical data.xlsx
- Fig 2/2C numerical data/2C.tif
- Fig 2/2B numerical data/2B readme.docx
- Fig 2/2C numerical data/2C.pdf
- Fig 2/2C numerical data/2C Numerical data.xlsx
- Fig 2/2C numerical data/readme Fig 2C.docx
