# Supplementary material for: Xanthomonas immunity proteins protect against the cis-toxic effects of their cognate T4SS effectors
Source: EMBO Rep. 2024 Feb 8;25(3):27. doi: 10.1038/s44319-024-00060-6 (PMC10933484; doi:10.1038/s44319-024-00060-6)
Supplement: Supplementary file 10 — Source Data Fig. 2 [file 44319_2024_60_MOESM10_ESM.zip › Fig 2/2A numerical data/2A - Numerical data.xlsx]

## Sheet: Página1
Time min	Δ8Δ2609-GFP	Standard Deviation	r1	r2	r3		∆X-TfiXAC2610	Standard Deviation	r1	r2	r3		ΔvirB7	Standard Deviation	R1	R2	R3			∆X-TfeXAC2609∆X-TfiXAC2610	Standard Deviation	r1	r2	r3		WT	Standard Deviation	r1	r2	r3
	mean						mean		r1	r2
	Statistics On Rows of W"B10":Y"B12"	Statistics On Rows of W"B10":Y"B12"	b10	b11	b12		Statistics On Rows of BG"E10":BI"E12"	Statistics On Rows of BG"E10":BI"E12"	E10	E11	E12		Statistics On Rows of B"A1":D"A3"	Statistics On Rows of B"A1":D"A3"	A1	A2	A3			Statistics On Rows of N"B1":P"B3"	Statistics On Rows of N"B1":P"B3"	B1	B2	B3		Statistics On Rows of AX"E1":AZ"E3"	Statistics On Rows of AX"E1":AZ"E3"	E1	E2	E3
0	0	0	0	0	0		0	0	0	0	0		0	0	0	0	0			0	0	0	0	0		0	0	0	0	0
10	0.00235	0.02535	0.01698	-0.02692	0.01698		0.01182	0.04215	-0.01632	-0.00852	0.06028		-0.00942	0.04471	0.02698	0.00408	-0.05932			0.03375	0.05088	0.08658	0.02958	-0.01492		0.03828	0.03585	0.05318	0.06428	-0.00262
20	0.00987	0.0299	0.0205	-0.0239	0.033		0.0743	0.06398	0.0243	0.0522	0.1464		-0.00727	0.06723	0.0493	0.0105	-0.0816			0.0983	0.07728	0.1768	0.0958	0.0223		0.08943	0.06389	0.1157	0.136	0.0166
30	0.01698	0.03175	0.02462	-0.01788	0.04422		0.15448	0.09438	0.08132	0.12112	0.26102		-0.00302	0.08027	0.06472	0.01792	-0.09168			0.18838	0.08129	0.27272	0.18192	0.11052		0.15332	0.08369	0.19452	0.20842	0.05702
40	0.02092	0.03304	0.02808	-0.01512	0.04978		0.23985	0.1286	0.13838	0.19668	0.38448		-0.00015	0.08778	0.07388	0.02278	-0.09712			0.30318	0.07942	0.38848	0.28968	0.23138		0.23202	0.10422	0.29348	0.29088	0.11168
50	0.02045	0.03383	0.02798	-0.01652	0.04988		0.32968	0.15442	0.19948	0.28928	0.50028		0.000316667	0.09171	0.07738	0.02468	-0.10112			0.42558	0.09016	0.52588	0.39958	0.35128		0.32328	0.12421	0.40708	0.38218	0.18058
60	0.01798	0.03451	0.02628	-0.01992	0.04758		0.42685	0.17072	0.27638	0.39178	0.61238		-0.00122	0.09424	0.07828	0.02338	-0.10532			0.54322	0.11106	0.66868	0.50348	0.45748		0.42598	0.13788	0.53078	0.47738	0.26978
70	0.01353	0.03503	0.02257	-0.02513	0.04317		0.5315	0.1786	0.37367	0.49547	0.72537		-0.00377	0.09566	0.07717	0.02087	-0.10933			0.65577	0.13523	0.80957	0.60227	0.55547		0.53547	0.14952	0.66177	0.57427	0.37037
80	0.0084	0.03557	0.01817	-0.03103	0.03807		0.6388	0.18424	0.47867	0.59757	0.84017		-0.00627	0.09691	0.07567	0.01877	-0.11323			0.76647	0.159	0.94787	0.70027	0.65127		0.64603	0.16173	0.79317	0.67207	0.47287
90	0.00327	0.03613	0.01407	-0.03703	0.03277		0.7483	0.18919	0.58727	0.70097	0.95667		-0.00957	0.09831	0.07367	0.01567	-0.11803			0.8771	0.17927	1.08207	0.79967	0.74957		0.75617	0.17353	0.92177	0.77107	0.57567
100	-0.00168	0.03694	0.01012	-0.04308	0.02792		0.85668	0.1928	0.69612	0.80342	1.07052		-0.01272	0.09951	0.07182	0.01242	-0.12238			0.98442	0.19325	1.20562	0.89932	0.84832		0.86475	0.18192	1.04362	0.87072	0.67992
110	-0.0056	0.03812	0.00837	-0.04873	0.02357		0.96427	0.19614	0.80367	0.90627	1.18287		-0.0157	0.10105	0.07067	0.00907	-0.12683			1.08997	0.20233	1.32177	0.99937	0.94877		0.97073	0.18605	1.15707	0.97017	0.78497
120	-0.0091	0.03965	0.00737	-0.05433	0.01967		1.06577	0.19813	0.90457	1.00577	1.28697		-0.01917	0.10273	0.06887	0.00567	-0.13203			1.18823	0.20278	1.42057	1.09727	1.04687		1.07197	0.18489	1.25917	1.06727	0.88947
130	-0.01187	0.0417	0.00847	-0.05983	0.01577		1.16253	0.19691	1.00207	1.10327	1.38227		-0.02263	0.10446	0.06727	0.00207	-0.13723			1.27863	0.19739	1.50487	1.18957	1.14147		1.16857	0.17772	1.34987	1.16117	0.99467
140	-0.01332	0.0448	0.01215	-0.06505	0.01295		1.25235	0.19738	1.09025	1.19465	1.47215		-0.02578	0.10674	0.06635	-0.00095	-0.14275			1.36178	0.18599	1.57485	1.27855	1.23195		1.25688	0.16724	1.42795	1.24895	1.09375
150	-0.01402	0.04898	0.01788	-0.07042	0.01048		1.33328	0.19714	1.16778	1.28068	1.55138		-0.02922	0.10894	0.06478	-0.00382	-0.14862			1.43648	0.17127	1.63288	1.35838	1.31818		1.33822	0.15076	1.49218	1.33158	1.19088
160	-0.01397	0.05445	0.02577	-0.07603	0.00837		1.40383	0.19873	1.23417	1.35487	1.62247		-0.0327	0.11063	0.06237	-0.00633	-0.15413			1.49943	0.14994	1.67127	1.43187	1.39517		1.40797	0.13172	1.54207	1.40307	1.27877
170	-0.01275	0.0606	0.03525	-0.08085	0.00735		1.46438	0.19516	1.29195	1.42495	1.67625		-0.03592	0.11301	0.06055	-0.00805	-0.16025			1.55348	0.13124	1.70365	1.49605	1.46075		1.47055	0.11537	1.58715	1.46805	1.35645
180	-0.01117	0.06758	0.0459	-0.0858	0.0064		1.51843	0.19533	1.3416	1.4856	1.7281		-0.0389	0.11574	0.0593	-0.0095	-0.1665			1.60303	0.11127	1.73	1.5566	1.5225		1.52753	0.09553	1.6216	1.5304	1.4306
190	-0.00937	0.07496	0.05683	-0.09077	0.00583		1.56357	0.19596	1.37903	1.54243	1.76923		-0.0409	0.11985	0.06093	-0.01067	-0.17297			1.64293	0.09053	1.74633	1.60453	1.57793		1.5732	0.07774	1.64543	1.58323	1.49093
200	-0.00788	0.0827	0.06765	-0.09625	0.00495		1.59802	0.19842	1.40885	1.58065	1.80455		-0.04405	0.12233	0.05825	-0.01085	-0.17955			1.67055	0.07157	1.75225	1.64045	1.61895		1.61362	0.06174	1.66865	1.62535	1.54685
210	-0.0063	0.08996	0.07763	-0.10127	0.00473		1.6252	0.1976	1.43033	1.61983	1.82543		-0.0464	0.12535	0.05713	-0.01057	-0.18577			1.6978	0.05184	1.75643	1.67893	1.65803		1.6408	0.04665	1.67383	1.66113	1.58743
220	-0.00427	0.09766	0.08817	-0.10643	0.00547		1.64607	0.19681	1.45017	1.64427	1.84377		-0.0475	0.12875	0.05727	-0.00853	-0.19123			1.72057	0.03599	1.75937	1.71407	1.68827		1.66633	0.03362	1.67927	1.69157	1.62817
230	-0.0021	0.10526	0.09863	-0.11137	0.00643		1.66483	0.19873	1.46293	1.67133	1.86023		-0.04893	0.13236	0.05683	-0.00627	-0.19737			1.73473	0.02448	1.75983	1.73343	1.71093		1.6849	0.03015	1.68533	1.71483	1.65453
240	-0.000466667	0.11218	0.1073	-0.1166	0.0079		1.67757	0.2032	1.4674	1.6923	1.873		-0.04877	0.13581	0.0584	-0.0032	-0.2015			1.74853	0.0065	1.7551	1.7484	1.7421		1.69947	0.03124	1.6876	1.7349	1.6759
250	0.00292	0.11974	0.11808	-0.12092	0.01158		1.68602	0.20766	1.46888	1.70648	1.88268		-0.05025	0.13798	0.05478	0.000983333	-0.20652			1.75988	0.01098	1.75108	1.77218	1.75638		1.70938	0.03306	1.68338	1.74658	1.69818
260	0.00487	0.12633	0.12653	-0.12567	0.01373		1.6848	0.21041	1.46543	1.70403	1.88493		-0.0509	0.14062	0.05273	0.00553	-0.21097			1.76097	0.01405	1.74563	1.77323	1.76403		1.7112	0.04055	1.67433	1.75463	1.70463
270	0.00663	0.13298	0.1354	-0.1302	0.0147		1.68413	0.20991	1.4616	1.7122	1.8786		-0.05257	0.14178	0.047	0.0102	-0.2149			1.76533	0.01876	1.7442	1.78	1.7718		1.71913	0.04612	1.6712	1.7632	1.723
280	0.00975	0.13985	0.14505	-0.13425	0.01845		1.68308	0.20925	1.45965	1.71515	1.87445		-0.05318	0.14328	0.04215	0.01625	-0.21795			1.77128	0.02514	1.74235	1.78365	1.78785		1.72008	0.0523	1.66485	1.76885	1.72655
290	0.01235	0.14633	0.15428	-0.13802	0.02078		1.67415	0.20996	1.44748	1.71298	1.86198		-0.05452	0.14405	0.03428	0.02288	-0.22072			1.75858	0.03314	1.72068	1.78208	1.77298		1.71262	0.05806	1.65118	1.76658	1.72008
300	0.01502	0.15295	0.16325	-0.14225	0.02405		1.67198	0.21723	1.44125	1.70215	1.87255		-0.05555	0.14515	0.02685	0.02965	-0.22315			1.76172	0.03407	1.72365	1.78935	1.77215		1.70782	0.05753	1.64615	1.76005	1.71725
310	0.01848	0.15974	0.17358	-0.14552	0.02738		1.65798	0.21599	1.42518	1.69688	1.85188		-0.05565	0.14648	0.02038	0.03718	-0.22452			1.74312	0.03229	1.70608	1.76538	1.75788		1.69615	0.05908	1.63208	1.74848	1.70788
