# Supplementary material for: Xanthomonas immunity proteins protect against the cis-toxic effects of their cognate T4SS effectors
Source: EMBO Rep. 2024 Feb 8;25(3):27. doi: 10.1038/s44319-024-00060-6 (PMC10933484; doi:10.1038/s44319-024-00060-6)
Supplement: Supplementary file 10 — Source Data Fig. 2 [file 44319_2024_60_MOESM10_ESM.zip › Fig 2/2B numerical data/2B - numerical data.xlsx]

## Sheet: Página1
Competing X. citri strains	1 gent	1 Kan	2 gent	2 Kan	3 gent	3 kan	4 gent	4 kan	5 gent	5 Kan	gent/kan	gent/kan	gent/kan	gent/kan	gent/kan	Mean cfu/( gent/kan)	Standard Deviation
	cfu plate	cfu plate	cfu plate	cfu plate	cfu plate	cfu plate	cfu plate	cfu plate	cfu plate	cfu plate	ratio cfu plate r1	ratio cfu plate r2	ratio cfu plate r3	ratio cfu plate r4	ratio cfu plate r5	(r1+r2+r3+r4+r5)/5)(ratio of cfu)
WTGFP vs WT RFP	670000	900000	950000	900000	670000	700000	910000	680000	1260000	970000	0.74444	1.05556	0.95714	1.33824	1.29897	1.07887	0.24643
WT GFP vs KOB7 RFP	990000	750000	710000	730000	650000	800000	820000	940000	680000	750000	1.32	0.9726	0.8125	0.87234	0.90667	0.97682	0.20039
WT GFP vs 2609KO2610RFP	520000	760000	940000	760000	750000	760000	750000	830000	520000	810000	0.68421	1.23684	0.98684	0.90361	0.64198	0.8907	0.24173
WT gent vs KO8KO2609 R	990000	920000	720000	910000	890000	650000	890000	860000	690000	950000	1.07609	0.79121	1.36923	1.03488	0.72632	0.99955	0.25585
--	--	--	--	--	--	--	--	--	--	--	--	--	--	--	--	--	--
--	--	--	--	--	--	--	--	--	--	--	--	--	--	--	--	--	--
--	--	--	--	--	--	--	--	--	--	--	--	--	--	--	--	--	--
--	--	--	--	--	--	--	--	--	--	--	--	--	--	--	--	--	--
--	--	--	--	--	--	--	--	--	--	--	--	--	--	--	--	--	--
--	--	--	--	--	--	--	--	--	--	--	--	--	--	--	--	--	--
--	--	--	--	--	--	--	--	--	--	--	--	--	--	--	--	--	--
--	--	--	--	--	--	--	--	--	--	--	--	--	--	--	--	--	--
