# Supplementary material for: Xanthomonas immunity proteins protect against the cis-toxic effects of their cognate T4SS effectors
Source: EMBO Rep. 2024 Feb 8;25(3):27. doi: 10.1038/s44319-024-00060-6 (PMC10933484; doi:10.1038/s44319-024-00060-6)
Supplement: Supplementary file 10 — Source Data Fig. 2 [file 44319_2024_60_MOESM10_ESM.zip › Fig 2/2C numerical data/2C Numerical data.xlsx]

## Sheet: Página1
TEMPO	WT	WT	WT3	WT4	WT	Standard Deviation		KO2610	KO2610	KO2610	KO2610	KO10	Standard Deviation		KO2610C	KO2610C	KO2610C3	KO2610C4	KO10C	Standard Deviation					Log CFU	Log CFU	Log CFU	Log CFU		Log CFU	SD
hours	cfu				media							media							media						r1	r2	r3	r4		mean
	r1	r2	r3	r4	Statistics On Rows of B"WT":E"WT4"	Statistics On Rows of B"WT":E"WT4"		r1	r2	r3	r4	Statistics On Rows of H"KO2610":K"KO2610"	Statistics On Rows of H"KO2610":K"KO2610"		r1	r2	r3	r4	Statistics On Rows of N"KO2610C":Q"KO2610C4"	Statistics On Rows of N"KO2610C":Q"KO2610C4"
48	120000000	53000000	39000000	134000000	86500000	47458800		51000000	57000000	39000000	53000000	50000000	7745970		34000000	35000000	34000000	35000000	34500000	577350				WT 48	8.07918	7.72428	7.59106	8.1271	WT 48	7.88041	0.26361
72	3500000	4500000	3300000	4700000	4000000	702377		63000	85000	63000	79000	72500	11239.8		2200000	1300000	1200000	700000	1350000	624500				KO2610 48	7.70757	7.75587	7.59106	7.72428	KO2610 48	7.6947	0.07193
96	190000	40000	31000	99000	90000	73171		3800	2100	2800	4500	3300	1061.45		165000	160000	170000	105000	150000	30276.5				KO2610c 48	7.53148	7.54407	7.53148	7.54407	KO2610c 48	7.53777	0.00727
																								WT 72	6.54407	6.65321	6.51851	6.6721	WT 72	6.59697	0.07694
																								KO2610 72	4.79934	4.92942	4.79934	4.89763	KO2610 72	4.85643	0.06719
																								KO2610c 72	6.34242	6.11394	6.07918	5.8451	KO2610c 72	6.09516	0.20353
																								WT 96	5.27875	4.60206	4.49136	4.99564	WT 96	4.84195	0.3628
																								KO2610 96	3.57978	3.32222	3.44716	3.65321	KO2610 96	3.50059	0.14633
																								KO2610c 96	5.21748	5.20412	5.23045	5.02119	KO2610c 96	5.16831	0.09867
