# Supplementary material for: Xanthomonas immunity proteins protect against the cis-toxic effects of their cognate T4SS effectors
Source: EMBO Rep. 2024 Feb 8;25(3):27. doi: 10.1038/s44319-024-00060-6 (PMC10933484; doi:10.1038/s44319-024-00060-6)
Supplement: Supplementary file 11 — Source Data Fig. 3 [file 44319_2024_60_MOESM11_ESM.zip]

Archive with 20 entries (20 files):
- Fig3 no micrographs/Movie raw data analysis/ KO2610KOD4_video1_tot530.jpg
- Fig3 no micrographs/Movie raw data analysis/KO2610_video2_total_1189.tif
- Fig3 no micrographs/Movie raw data analysis/KO26010KOD4_video2_IP68.jpg
- Fig3 no micrographs/Movie raw data analysis/KO2610KOD4_video2_tot588.jpg
- Fig3 no micrographs/Movie raw data analysis/WT_movieS1A_PIP_11.jpg
- Fig3 no micrographs/Movie raw data analysis/KO2610_video2_IP.jpg
- Fig3 no micrographs/Movie raw data analysis/KO2610_video2_total_1031.jpg
- Fig3 no micrographs/Movie raw data analysis/KO26010KOD4_video1_IP41.jpg
- Fig3 no micrographs/Movie raw data analysis/KO2610_movieS2A_total_549_inicio.jpg
- Fig3 no micrographs/Movie raw data analysis/KO260KO2609_smovie3A_total_466_initio.jpg
- Fig3 no micrographs/Movie raw data analysis/ KO260KO2609_movieS3B_PlP_0.jpg
- Fig3 no micrographs/Read me Fig 3.docx
- Fig3 no micrographs/FIg3.pdf
- Fig3 no micrographs/Movie raw data analysis/KO260KO2609+2609NT_smovie4A_PIP_85.jpg
- Fig3 no micrographs/Fig3 numerical data.xlsx
- Fig3 no micrographs/Movie raw data analysis/KO2610_movieS2A_PIP_72.jpg
- Fig3 no micrographs/Movie raw data analysis/KO2610_movieS2B_total_595_inicio.jpg
- Fig3 no micrographs/Movie raw data analysis/KO260KO2609_smovie3A_PlP_2.jpg
- Fig3 no micrographs/Movie raw data analysis/WT_movieS1A_tot_991_T=0.jpg
- Fig3 no micrographs/Fig3.tif
