# Supplementary material for: Xanthomonas immunity proteins protect against the cis-toxic effects of their cognate T4SS effectors
Source: EMBO Rep. 2024 Feb 8;25(3):27. doi: 10.1038/s44319-024-00060-6 (PMC10933484; doi:10.1038/s44319-024-00060-6)
Supplement: Supplementary file 11 — Source Data Fig. 3 [file 44319_2024_60_MOESM11_ESM.zip › Fig3 no micrographs/Fig3 numerical data.xlsx]

## Sheet: Página1
strain	number of PIP events counted along movie S (part A)	TOTAL cell at initial point movie S (part A)	number of PIP events events counted along movie S (part B)	TOTAL cell at initial point movie S (part B)	(PIP/total)*100 for movie S (part A)	(PIP/total)*100 forr movie S (part B)	Mean %(PIP/Total)	100- (Mean %(PIP/Total)
	video A	video A	Video B	Video B	% PIP events over total (movieA)	% PIP events over total (movieB)	(Figure data)	(Figure data)
							Statistics On Rows of [Book1]Sheet2!Col("O/Q"):Col("A/B")
KO2610	72	549	54	595	13.1148	9.07563	11.0952	99.152
WT	11	991	6	1024	1.10999	0.58594	0.84796	88.9048
ko2609Ko2610	2	466	1	730	0.42918	0.13699	0.28309	99.7169
ko2609Ko2610+2609NT	85	440	165	583	19.3182	28.3019	23.81	76.19
KO260KOD4	41	530	68	582	7.73585	11.6838	9.70985	90.2901
