# Supplementary material for: Xanthomonas immunity proteins protect against the cis-toxic effects of their cognate T4SS effectors
Source: EMBO Rep. 2024 Feb 8;25(3):27. doi: 10.1038/s44319-024-00060-6 (PMC10933484; doi:10.1038/s44319-024-00060-6)
Supplement: Supplementary file 12 — Source Data Fig. 4 [file 44319_2024_60_MOESM12_ESM.zip]

Archive with 102 entries (102 files):
- Fig 4/4A/4A.tif
- Fig 4/4A/4A.pdf
- Fig 4/4A/micrographs/T=1 Example_C_.tif
- Fig 4/4A/micrographs/T=0 Example_F_.tif
- Fig 4/4A/micrographs/T=1 Example_E_.tif
- Fig 4/4A/micrographs/T=0 Example_B_.tif
- Fig 4/4A/micrographs/T=1 Example_A_.tif
- Fig 4/4A/micrographs/T=1 Example_F_.tif
- Fig 4/4A/micrographs/T=1 Example_D_.tif
- Fig 4/4A/micrographs/T=0 Example_D_.tif
- Fig 4/4A/micrographs/T=1 Example_B_.tif
- Fig 4/4A/micrographs/T=0 Example_A_.tif
- Fig 4/4A/micrographs/T=0 Example_E_.tif
- Fig 4/4C/4C.tif
- Fig 4/4C/4C.pdf
- Fig 4/4A/micrographs/T=0 Example_C_.tif
- Fig 4/4B /x. citri KO2610.tif
- Fig 4/4C/raw images/5 - 2610 - B7 - 12.tif
- Fig 4/4C/raw images/1 - WT - 22.tif
- Fig 4/4C/raw images/5 - 2610 - B7 - 01.tif
- Fig 4/4C/raw images/4 - 2610 c - 05.tif
- Fig 4/4C/raw images/2 - B7 - 14.tif
- Fig 4/4C/raw images/2 - B7 - 13.tif
- Fig 4/4C/raw images/5 - 2610 - B7 - 09.tif
- Fig 4/4C/raw images/4 - 2610 c - 04.tif
- Fig 4/4C/raw images/5 - 2610 - B7 - 14.tif
- Fig 4/4C/raw images/4 - 2610 c - 03.tif
- Fig 4/4C/raw images/4 - 2610 c - 08.tif
- Fig 4/4C/raw images/5 - 2610 - B7 - 11.tif
- Fig 4/4C/raw images/5 - 2610 - B7 - 08.tif
- Fig 4/4C/raw images/4 - 2610 c - 02.tif
- Fig 4/4C/raw images/5 - 2610 - B7 - 06.tif
- Fig 4/4B /readme Fig4B.docx
- Fig 4/4A/micrographs/readme Fig4A.docx
- Fig 4/4C/4C Numerical Data_ Cell count.xlsx
- Fig 4/4C/readme Fig4C.docx
- Fig 4/4C/raw images/5 - 2610 - B7 - 10.tif
- Fig 4/4C/raw images/5 - 2610 - B7 - 04.tif
- Fig 4/4C/raw images/5 - 2610 - B7 - 07.tif
- Fig 4/4C/raw images/1 - WT - 23.tif
- Fig 4/4C/raw images/2 - B7 - 09.tif
- Fig 4/4C/raw images/2 - B7 - 10.tif
- Fig 4/4C/raw images/2 - B7 - 11.tif
- Fig 4/4C/raw images/5 - 2610 - B7 - 13.tif
- Fig 4/4C/raw images/5 - 2610 - B7 - 02.tif
- Fig 4/4B /X.citri wild type.tif
- Fig 4/4C/raw images/4 - 2610 c - 01.tif
- Fig 4/4C/raw images/5 - 2610 - B7 - 05.tif
- Fig 4/4C/raw images/2 - B7 - 12.tif
- Fig 4/4C/raw images/4 - 2610 c - 06.tif
- Fig 4/4C/raw images/4 - 2610 c - 07.tif
- Fig 4/4C/raw images/2 - B7 - 08.tif
- Fig 4/4C/raw images/2 - B7 - 02.tif
- Fig 4/4C/raw images/1 - WT - 24.tif
- Fig 4/4C/raw images/1 - WT - 21.tif
- Fig 4/4C/raw images/1 - WT - 11.tif
- Fig 4/4C/raw images/2 - B7 - 04.tif
- Fig 4/4C/raw images/1 - WT - 20.tif
- Fig 4/4C/raw images/3 - 2610 - 20.tif
- Fig 4/4C/raw images/1 - WT - 19.tif
- Fig 4/4C/raw images/1 - WT - 13.tif
- Fig 4/4C/raw images/2 - B7 - 03.tif
- Fig 4/4C/raw images/1 - WT - 12.tif
- Fig 4/4C/raw images/3 - 2610 - 12.tif
- Fig 4/4C/raw images/3 - 2610 - 14.tif
- Fig 4/4C/raw images/1 - WT - 15.tif
- Fig 4/4C/raw images/2 - B7 - 05.tif
- Fig 4/4C/raw images/3 - 2610 - 19.tif
- Fig 4/4C/raw images/1 - WT - 17.tif
- Fig 4/4C/raw images/2 - B7 - 06.tif
- Fig 4/4C/raw images/2 - B7 - 07.tif
- Fig 4/4C/raw images/5 - 2610 - B7 - 03.tif
- Fig 4/4C/raw images/3 - 2610 - 17.tif
- Fig 4/4C/raw images/3 - 2610 - 15.tif
- Fig 4/4C/raw images/1 - WT - 10.tif
- Fig 4/4C/raw images/3 - 2610 - 16.tif
- Fig 4/4C/raw images/1 - WT - 14.tif
- Fig 4/4C/raw images/3 - 2610 - 11.tif
- Fig 4/4C/raw images/2 - B7 - 01.tif
- Fig 4/4C/raw images/3 - 2610 - 09.tif
- Fig 4/4C/raw images/3 - 2610 - 10.tif
- Fig 4/4C/raw images/3 - 2610 - 18.tif
- Fig 4/4C/raw images/1 - WT - 16.tif
- Fig 4/4C/raw images/3 - 2610 - 07.tif
- Fig 4/4C/raw images/3 - 2610 - 06.tif
- Fig 4/4C/raw images/3 - 2610 - 01.tif
- Fig 4/4C/raw images/3 - 2610 - 02.tif
- Fig 4/4C/raw images/1 - WT - 18.tif
- Fig 4/4C/raw images/3 - 2610 - 08.tif
- Fig 4/4C/raw images/1 - WT - 02.tif
- Fig 4/4C/raw images/3 - 2610 - 13.tif
- Fig 4/4C/raw images/3 - 2610 - 05.tif
- Fig 4/4C/raw images/1 - WT - 05.tif
- Fig 4/4C/raw images/1 - WT - 06.tif
- Fig 4/4C/raw images/1 - WT - 01.tif
- Fig 4/4C/raw images/1 - WT - 08.tif
- Fig 4/4C/raw images/1 - WT - 07.tif
- Fig 4/4C/raw images/1 - WT - 03.tif
- Fig 4/4C/raw images/3 - 2610 - 03.tif
- Fig 4/4C/raw images/3 - 2610 - 04.tif
- Fig 4/4C/raw images/1 - WT - 09.tif
- Fig 4/4C/raw images/1 - WT - 04.tif
