# Supplementary material for: Xanthomonas immunity proteins protect against the cis-toxic effects of their cognate T4SS effectors
Source: EMBO Rep. 2024 Feb 8;25(3):27. doi: 10.1038/s44319-024-00060-6 (PMC10933484; doi:10.1038/s44319-024-00060-6)
Supplement: Supplementary file 12 — Source Data Fig. 4 [file 44319_2024_60_MOESM12_ESM.zip › Fig 4/4C/4C Numerical Data_ Cell count.xlsx]

## Sheet: Página1
	r1	r2	r3	r4	r5	r6	r7	r8	r9	r10	r11	r12	r13	r14	r15	r1	r2	r3	r4	r5	r1	r2	r3	r4	r5	r6	r7	r8	r9	r10	r1	r2	r3	r4	r5	r6	r7	r8	r1	r2	r3	r4	r5	r6	r7	r8	r9	r10	Wt
	WT-1	WT-2	WT-3	WT-10	WT-11	WT-12	WT-13	WT-19	WT-14	WT-15	WT-16	WT-17	WT-18	WT_19	WT-21	B7-01	B7-02	B7-3	B7 4	B75	2610-01-01	2610-02-01	2610-03-01	2610-04-01	2610-05-01	2610-06-01	2610-07-01	2610-08-01	2610-09-01	2610-10-01	2610c-1	2610c-2	2610c-3	2610c-4	2610c-5	2610c-6	2610c-7	2610c-8	B7-2610-01	B7-2610-02	B7-2610-03	B7-2610-04	B7-2610-05	B7-2610-06	B7-2610-07	B7-2610-08	B7-2610-09	B7-2610-10	Statistics On Rows of [Dados totais]Sheet1!Col(A):Col(O)
Total number of cell per	273	243	215	150	139	177	162	186	155	142	128	101	218	182	169	157	133	60	186	139	279	281	266	232	227	190	205	178	203	91	120	125	145	122	192	183	161	164	161	175	178	214	151	148	128	182	185	146
damaged cells	0	0	0	0	1	1	0	0	0	0	0	0	1	0	0	0	1	0	0	0	2	4	10	5	2	2	2	4	4	4	0	0	0	4	0	0	0	0	2	1	4	3	3	1	0	0	0	1
% damaged cells	0	0	0	0	0.71942	0.56497	0	0	0	0	0	0	0.45872	0	0	0	0.75188	0	0	0	0.71685	1.42349	3.7594	2.15517	0.88106	1.05263	0.97561	2.24719	1.97044	4.3956	0	0	0	3.27869	0	0	0	0	1.24224	0.57143	2.24719	1.40187	1.98675	0.67568	0	0	0	0.68493	0.11621
[truncated: 9 more columns]
