# Supplementary material for: Xanthomonas immunity proteins protect against the cis-toxic effects of their cognate T4SS effectors
Source: EMBO Rep. 2024 Feb 8;25(3):27. doi: 10.1038/s44319-024-00060-6 (PMC10933484; doi:10.1038/s44319-024-00060-6)
Supplement: Supplementary file 14 — Source Data Fig. 6 [file 44319_2024_60_MOESM14_ESM.zip]

Archive with 4 entries (4 files):
- Fig 6/6D/6D Numerical Data.xlsx
- Fig 6/6D/readme Fig6D.docx
- Fig 6/6D/Fig6D.tif
- Fig 6/6D/Fig6D.pdf
