# Supplementary material for: Xanthomonas immunity proteins protect against the cis-toxic effects of their cognate T4SS effectors
Source: EMBO Rep. 2024 Feb 8;25(3):27. doi: 10.1038/s44319-024-00060-6 (PMC10933484; doi:10.1038/s44319-024-00060-6)
Supplement: Supplementary file 14 — Source Data Fig. 6 [file 44319_2024_60_MOESM14_ESM.zip › Fig 6/6D/6D Numerical Data.xlsx]

## Sheet: Página1
	zero r1	zero r2	zero r3		10 min r1	10 min r2	10 min r3		20 min r1	20 min r2	20 min r3		1 hour r1	1 hour r2	1 hour r3		Mean ZERO	Standard Deviation	10 min mean	Standard Deviation	20 min mean	Standard Deviation	1 hour mean	Standard Deviation
Protein
X-Tfe XAC2609	0.72	0.72	0.73		0.21	0.22	0.21		0.16	0.17	0.16		0.1	0.12	0.13		0.72333	0.00577	0.21333	0.00577	0.16333	0.00577	0.11667	0.01528
X-Tfe XAC2609+ X-Tfi XAC2610(Y170A)	0.73	0.74	0.77		0.43	0.41	0.44		0.31	0.3	0.35		0.21	0.22	0.25		0.74667	0.02082	0.42667	0.01528	0.32	0.02646	0.22667	0.02082
X-Tfe XAC2609 + X-Tfi XAC2610	0.74	0.73	0.74		0.75	0.78	0.73		0.7	0.69	0.68		0.68	0.71	0.69		0.73667	0.00577	0.75333	0.02517	0.69	0.01	0.69333	0.01528
buffer	0.72	0.71	0.71		0.7	0.75	0.7		0.71	0.7	0.73		0.7	0.75	0.74		0.71333	0.00577	0.71667	0.02887	0.71333	0.01528	0.73	0.02646
